# Supplementary material for: Maternal HIV infection and the milk microbiome
Source: Microbiome. 2024 Sep 28;12:182. doi: 10.1186/s40168-024-01843-8 (PMC11439335; doi:10.1186/s40168-024-01843-8)
Supplement: Supplementary file 6 — Supplementary Material 5: Table S1. PERMANOVA results for each comparison as indicated. [file 40168_2024_1843_MOESM5_ESM.xlsx]

## Sheet: 1. GUMBO
Variable	R2	F	p	sig	Description of variable
BBAge	0.02252	2.3846	0.057	.	Age of the infant in days
HIVStatus	0.00336	0.3563	0.896		Maternal HIV status
MomAntibiotics	0.00605	0.6406	0.675		Maternal antibiotic use
MomBMI	0.01057	1.1196	0.324		Maternal BMI
BabyGender	0.00343	0.3633	0.903		Sex of the infant
Parity	0.03181	3.3688	0.007	**	Parity
MomAge	0.02166	2.2934	0.053	.	Age of the mother in years
BreastProblems	0.02037	2.1569	0.064	.	Whether any breastfeeding problems were indicated on the survey
ExclusiveBF	0.03176	3.3632	0.013	*	Exclusive breastfeeding at the time of sample collection

## Sheet: 2. PROMISE maternal ART
Variable	R2	F	p	sig	Description of variable
Visit	0.03804	5.352	0.001	***	Study visit (categorical)
Regimen/Maternal ART	0.00086	0.3617	0.909		Maternal ART versus No Maternal ART
cd4bl	0.00197	0.8326	0.484		Baseline maternal CD4 count
log10vlrna	0.00191	0.8051	0.549		Baseline maternal HIV RNA copies, log10-transformed
country	0.01811	2.5476	0.003	**	Country of origin

## Sheet: 3. ZEBS
Variable	R2	F	p	sig	Description of variable
infant infection/transmitter	0.00284	1.4004	0.197		Whether or not mother to child transmission of HIV occurred
cd4bl	0.0026	1.2862	0.263		Baseline maternal CD4 count
log10vlrna	0.00241	1.1905	0.264		Baseline maternal HIV RNA copies, log10-transformed
Visit	0.02739	4.5091	0.001	***	Study visit (categorical)
MOMAGE	0.0018	0.8885	0.407		Maternal age in years
SEX	0.0016	0.7894	0.5		Sex of the infant
parity	0.00551	2.7194	0.041	*	Parity

## Sheet: 4. PROMISE transmission
Variable	R2	F	p	sig	Description of variable
Transmitter	0.00151	0.7415	0.587		Whether or not mother to child transmission of HIV occurred
Regimen3	0.00514	2.5246	0.03	*	Treatment regimen
country	0.01464	2.3957	0.007	**	Country of origin
delgage	0.00358	1.7566	0.122		Gestational age at delivery
cd4bl	0.00253	1.2427	0.284		Baseline maternal CD4 count
log10vlrna	0.00342	1.6767	0.122		Baseline maternal HIV RNA copies, log10-transformed
age	0.03656	17.9494	0.001	***	Infant age in days
parity	0.0036	1.7697	0.126		Parity

## Sheet: 5. PROMISE - regimen filtered
Variable	R2	F	p	sig	Description of variable
Transmitter	0.00126	0.5262	0.728		Whether or not mother to child transmission of HIV occurred
Regimen3	0.00156	0.6505	0.643		Treatment regimen
country	0.02306	3.2117	0.001	***	Country of origin
delgage	0.00431	1.7989	0.109		Gestational age at delivery
cd4bl	0.00184	0.7694	0.556		Baseline maternal CD4 count
log10vlrna	0.00478	1.9965	0.079	.	Baseline maternal HIV RNA copies, log10-transformed
age	0.02831	11.8296	0.001	***	Infant age in days
parity	0.0075	3.1345	0.011	*	Parity

## Sheet: 6. PROMISE - by ARV
Variable	R2	F	p	sig	Description of variable
age	0.02142	19.5445	0.001	***	Infant age in days
zdv	0.01233	11.2507	0.001	***	Zidovudine use
efv	0.0016	1.4565	0.197		Efavirenz use
ftc	0.00052	0.4754	0.811		Emtricitabine use
cd4bl	0.00091	0.8311	0.498		Baseline maternal CD4 count
log10vlrna	0.00178	1.6247	0.147		Baseline maternal HIV RNA copies, log10-transformed
country	0.01634	2.9809	0.001	***	Country of origin

## Sheet: 7. PROMISE - by ARV, first 14 d
Variable	R2	F	p	sig	Description of variable
age	0.01754	1.1067	0.376		Infant age in days
zdv	0.0095	0.5993	0.637		Zidovudine use
ftc	0.00322	0.2031	0.908		Emtricitabine use
cd4bl	0.02143	1.3521	0.264		Baseline maternal CD4 count
log10vlrna	0.02207	1.3924	0.266		Baseline maternal HIV RNA copies, log10-transformed
country	0.06029	1.2679	0.304		Country of origin

## Sheet: 8. Combined ZEBS+PROMISE
Variable	R2	F	p	sig	Description of variable
Transmitter	0.00284	1.3812	0.199		Whether or not mother to child transmission of HIV occurred
cd4bl	0.00268	1.302	0.258		Baseline maternal CD4 count
log10vlrna	0.00239	1.1622	0.27		Baseline maternal HIV RNA copies, log10-transformed
age	0.01576	7.6615	0.001	***	Infant age in days
MOMAGE	0.00186	0.9057	0.403		Maternal age in years
SEX	0.00158	0.766	0.517		Sex of the infant
parity	0.00571	2.7765	0.038	*	Parity
