# Supplementary material for: Maternal HIV infection and the milk microbiome
Source: Microbiome. 2024 Sep 28;12:182. doi: 10.1186/s40168-024-01843-8 (PMC11439335; doi:10.1186/s40168-024-01843-8)
Supplement: Supplementary file 7 — Supplementary Material 6: Table S2. Statistical comparisons of alpha diversity and genus- and species-level relative abundances for the GUMBO cohort, comparing WWH to WWoH. [file 40168_2024_1843_MOESM6_ESM.xlsx]

## Sheet: alpha diversity
contrast	estimate	SE	df	t.ratio	p.value	alpha_metric	metadata_variable	padj	dir
Positive - Negative	20.4838	19.77	44	1.03611	0.305814	Observed	HIVStatus	0.311456	NS
Positive - Negative	0.167295	0.161931	44	1.03313	0.30719	Shannon	HIVStatus	0.311456	NS
Positive - Negative	0.0442729	0.0397949	44	1.11253	0.271953	Simpson	HIVStatus	0.311456	NS

## Sheet: genus
Genus	contrast	Estimate	SE	df	t.ratio	p.value	metadata_variable	model	padj	dir
Veillonella	Positive - Negative	0.0212353	0.00999067	44	2.12551	0.0391946	HIVStatus	LM	0.501741	NS
Prevotella	Positive - Negative	0.0212664	0.011752	44	1.80961	0.0771909	HIVStatus	LM	0.501741	NS
Lancefieldella	Positive - Negative	0.00409186	0.00274192	44	1.49233	0.142748	HIVStatus	LM	0.618573	NS
Acinetobacter	Positive - Negative	0.0154983	0.0125311	44	1.23679	0.222726	HIVStatus	LM	0.723861	NS
Rothia	Positive - Negative	0.0140617	0.0148996	44	0.94376	0.350446	HIVStatus	LM	0.788573	NS
Gemella	Positive - Negative	0.00646909	0.00788134	44	0.820811	0.416179	HIVStatus	LM	0.788573	NS
Streptococcus	Positive - Negative	-0.0576278	0.0715962	44	-0.8049	0.425205	HIVStatus	LM	0.788573	NS
Bifidobacterium	Positive - Negative	0.0101276	0.0150165	44	0.67443	0.503566	HIVStatus	LM	0.788573	NS
Sneathia	Positive - Negative	-0.0103119	0.0181868	44	-0.567	0.573596	HIVStatus	LM	0.788573	NS
Corynebacterium	Positive - Negative	-0.028809	0.0555448	44	-0.518663	0.606595	HIVStatus	LM	0.788573	NS
Granulicatella	Positive - Negative	0.00416142	0.0117803	44	0.353253	0.725586	HIVStatus	LM	0.857511	NS
Staphylococcus	Positive - Negative	-0.0131091	0.0726425	44	-0.180461	0.85762	HIVStatus	LM	0.929088	NS
Anaerococcus	Positive - Negative	-0.000335404	0.00578016	44	-0.0580267	0.95399	HIVStatus	LM	0.95399	NS

## Sheet: species
Species	contrast	Estimate	SE	df	t.ratio	p.value	metadata_variable	model	padj	dir
Rothia mucilaginosa	Positive - Negative	0.0170112	0.00956123	44	1.77919	0.0821174	HIVStatus	LM	0.593701	NS
Paracoccus solventivorans	Positive - Negative	0.000191859	0.00011266	44	1.70299	0.0956254	HIVStatus	LM	0.593701	NS
Collinsella aerofaciens	Positive - Negative	0.000455452	0.000268228	44	1.698	0.0965701	HIVStatus	LM	0.593701	NS
Stomatobaculum longum	Positive - Negative	0.000309284	0.000183261	44	1.68767	0.0985525	HIVStatus	LM	0.593701	NS
Salinicoccus roseus	Positive - Negative	0.000247678	0.000152298	44	1.62627	0.111033	HIVStatus	LM	0.593701	NS
Megasphaera micronuciformis	Positive - Negative	0.00115665	0.000727241	44	1.59046	0.118892	HIVStatus	LM	0.593701	NS
Lactobacillus iners	Positive - Negative	0.000213228	0.000142864	44	1.49252	0.1427	HIVStatus	LM	0.593701	NS
Prevotella histicola	Positive - Negative	0.0064534	0.00447475	44	1.44218	0.156332	HIVStatus	LM	0.593701	NS
Macellibacteroides fermentans	Positive - Negative	0.000242273	0.000171916	44	1.40925	0.16579	HIVStatus	LM	0.593701	NS
Solobacterium moorei	Positive - Negative	0.000428287	0.000313535	44	1.36599	0.178882	HIVStatus	LM	0.593701	NS
Lautropia mirabilis	Positive - Negative	-0.000119672	8.89812e-05	44	-1.34491	0.185546	HIVStatus	LM	0.593701	NS
Staphylococcus haemolyticus	Positive - Negative	-0.0118831	0.00928085	44	-1.28039	0.207118	HIVStatus	LM	0.593701	NS
Clostridium_sensu_stricto neonatale	Positive - Negative	0.000163955	0.000130136	44	1.25988	0.214355	HIVStatus	LM	0.593701	NS
Prevotella melaninogenica	Positive - Negative	0.0134605	0.0107508	44	1.25205	0.217167	HIVStatus	LM	0.593701	NS
Novosphingobium sediminicola	Positive - Negative	-0.000298666	0.000239855	44	-1.24519	0.219652	HIVStatus	LM	0.593701	NS
Tepidimonas ignava	Positive - Negative	0.000191927	0.000155428	44	1.23483	0.223447	HIVStatus	LM	0.593701	NS
Sphingobium yanoikuyae	Positive - Negative	-0.000572914	0.000474144	44	-1.20831	0.233381	HIVStatus	LM	0.593701	NS
Corynebacterium jeikeium	Positive - Negative	-0.000854192	0.000710579	44	-1.20211	0.235752	HIVStatus	LM	0.593701	NS
Corynebacterium glaucum	Positive - Negative	-0.000226615	0.000188872	44	-1.19983	0.236625	HIVStatus	LM	0.593701	NS
Corynebacterium riegelii	Positive - Negative	6.14893e-05	5.18761e-05	44	1.18531	0.242257	HIVStatus	LM	0.593701	NS
Sediminibacterium salmoneum	Positive - Negative	0.000116206	0.000104797	44	1.10886	0.273513	HIVStatus	LM	0.593701	NS
Brevibacterium luteolum	Positive - Negative	0.00544504	0.00496556	44	1.09656	0.278799	HIVStatus	LM	0.593701	NS
Ferriphaselus amnicola	Positive - Negative	0.000127201	0.000116329	44	1.09346	0.280143	HIVStatus	LM	0.593701	NS
Massilia aerilata	Positive - Negative	5.33307e-05	4.87725e-05	44	1.09346	0.280143	HIVStatus	LM	0.593701	NS
Aeromicrobium ponti	Positive - Negative	0.000122345	0.000111888	44	1.09346	0.280143	HIVStatus	LM	0.593701	NS
Brevibacterium otitidis	Positive - Negative	0.000301473	0.000275706	44	1.09346	0.280143	HIVStatus	LM	0.593701	NS
Roseomonas aerophila	Positive - Negative	4.96085e-05	4.53684e-05	44	1.09346	0.280143	HIVStatus	LM	0.593701	NS
Sutterella wadsworthensis	Positive - Negative	0.00012668	0.000115852	44	1.09346	0.280143	HIVStatus	LM	0.593701	NS
Corynebacterium mycetoides	Positive - Negative	7.4185e-05	6.78443e-05	44	1.09346	0.280143	HIVStatus	LM	0.593701	NS
Dyadobacter hamtensis	Positive - Negative	0.000250586	0.000229169	44	1.09346	0.280143	HIVStatus	LM	0.593701	NS
Mycobacterium pyrenivorans	Positive - Negative	6.35807e-05	5.81464e-05	44	1.09346	0.280143	HIVStatus	LM	0.593701	NS
Pseudochelatococcus contaminans	Positive - Negative	0.00210996	0.00192962	44	1.09346	0.280143	HIVStatus	LM	0.593701	NS
Scardovia wiggsiae	Positive - Negative	8.53547e-05	7.80594e-05	44	1.09346	0.280143	HIVStatus	LM	0.593701	NS
Streptococcus pseudoporcinus	Positive - Negative	5.6254e-05	5.1446e-05	44	1.09346	0.280143	HIVStatus	LM	0.593701	NS
Methylobacterium komagatae	Positive - Negative	0.00011512	0.00010528	44	1.09346	0.280143	HIVStatus	LM	0.593701	NS
Pedobacter ginsengisoli	Positive - Negative	0.000273483	0.000250108	44	1.09346	0.280143	HIVStatus	LM	0.593701	NS
Nocardioides lentus	Positive - Negative	5.39473e-05	4.93363e-05	44	1.09346	0.280143	HIVStatus	LM	0.593701	NS
Rhizobium selenitireducens	Positive - Negative	5.63556e-05	5.15389e-05	44	1.09346	0.280143	HIVStatus	LM	0.593701	NS
Mycobacterium JC2972	Positive - Negative	8.91093e-05	8.14931e-05	44	1.09346	0.280143	HIVStatus	LM	0.593701	NS
Novosphingobium fluoreni	Positive - Negative	0.000106931	9.77917e-05	44	1.09346	0.280143	HIVStatus	LM	0.593701	NS
Rothia terrae	Positive - Negative	-7.46503e-05	6.94633e-05	44	-1.07467	0.288379	HIVStatus	LM	0.593701	NS
Corynebacterium stationis	Positive - Negative	0.000157178	0.000147255	44	1.06739	0.291619	HIVStatus	LM	0.593701	NS
Facklamia tabacinasalis	Positive - Negative	7.74382e-05	7.25886e-05	44	1.06681	0.291876	HIVStatus	LM	0.593701	NS
Nesterenkonia rhizosphaerae	Positive - Negative	0.0012853	0.00120656	44	1.06526	0.29257	HIVStatus	LM	0.593701	NS
Tepidimonas arfidensis	Positive - Negative	0.000161018	0.000151974	44	1.05951	0.295149	HIVStatus	LM	0.593701	NS
Methylobacterium organophilum	Positive - Negative	0.000126268	0.000121069	44	1.04294	0.302671	HIVStatus	LM	0.593701	NS
Acinetobacter radioresistens	Positive - Negative	-0.000116285	0.000115659	44	-1.00542	0.320194	HIVStatus	LM	0.593701	NS
Corynebacterium lipophiloflavum	Positive - Negative	0.000123953	0.000123455	44	1.00403	0.320852	HIVStatus	LM	0.593701	NS
Pseudoxanthomonas taiwanensis	Positive - Negative	-0.000332292	0.000336732	44	-0.986814	0.32913	HIVStatus	LM	0.593701	NS
Cruoricaptor ignavus	Positive - Negative	-5.04102e-05	5.21605e-05	44	-0.966444	0.339104	HIVStatus	LM	0.593701	NS
Corynebacterium pseudogenitalium	Positive - Negative	-0.000103993	0.000111401	44	-0.933505	0.355654	HIVStatus	LM	0.593701	NS
Tepidimonas taiwanensis	Positive - Negative	-0.000163386	0.000178593	44	-0.914853	0.365255	HIVStatus	LM	0.593701	NS
Povalibacter uvarum	Positive - Negative	-5.53207e-05	6.04695e-05	44	-0.914853	0.365255	HIVStatus	LM	0.593701	NS
Knoellia sinensis	Positive - Negative	-0.000150912	0.000164957	44	-0.914853	0.365255	HIVStatus	LM	0.593701	NS
Sphingosinicella microcystinivorans	Positive - Negative	-5.32527e-05	5.8209e-05	44	-0.914853	0.365255	HIVStatus	LM	0.593701	NS
Haemophilus influenzae	Positive - Negative	-5.29068e-05	5.78309e-05	44	-0.914853	0.365255	HIVStatus	LM	0.593701	NS
Sediminibacterium goheungense	Positive - Negative	-0.000164483	0.000179791	44	-0.914853	0.365255	HIVStatus	LM	0.593701	NS
Hydrogenophilus islandicus	Positive - Negative	-8.11448e-05	8.86971e-05	44	-0.914853	0.365255	HIVStatus	LM	0.593701	NS
Nesterenkonia alkaliphila	Positive - Negative	-5.2064e-05	5.69096e-05	44	-0.914853	0.365255	HIVStatus	LM	0.593701	NS
Actinomyces graevenitzii	Positive - Negative	-0.000635848	0.000696967	44	-0.912307	0.366579	HIVStatus	LM	0.593701	NS
Prevotella salivae	Positive - Negative	0.000256832	0.000283013	44	0.907489	0.369092	HIVStatus	LM	0.593701	NS
Methylobacterium aquaticum	Positive - Negative	-0.000112819	0.000126353	44	-0.89289	0.376774	HIVStatus	LM	0.593701	NS
Oligella urethralis	Positive - Negative	-4.42378e-05	5.00235e-05	44	-0.88434	0.38132	HIVStatus	LM	0.593701	NS
Staphylococcus aureus	Positive - Negative	0.0011359	0.00129765	44	0.875349	0.386138	HIVStatus	LM	0.593701	NS
Enterococcus cecorum	Positive - Negative	8.95714e-05	0.000102957	44	0.869991	0.389027	HIVStatus	LM	0.593701	NS
Corynebacterium genitalium	Positive - Negative	7.42557e-05	8.64919e-05	44	0.858528	0.395254	HIVStatus	LM	0.593701	NS
Corynebacterium kroppenstedtii	Positive - Negative	-0.00116672	0.00138069	44	-0.845025	0.402669	HIVStatus	LM	0.593701	NS
Finegoldia magna	Positive - Negative	-0.000256365	0.000303523	44	-0.844632	0.402885	HIVStatus	LM	0.593701	NS
Nesterenkonia lacusekhoensis	Positive - Negative	0.000370756	0.000446098	44	0.831109	0.410399	HIVStatus	LM	0.593701	NS
Pyrinomonas methylaliphatogenes	Positive - Negative	-0.000707048	0.000852703	44	-0.829185	0.411476	HIVStatus	LM	0.593701	NS
Jeotgalicoccus huakuii	Positive - Negative	6.48489e-05	8.11431e-05	44	0.799192	0.428472	HIVStatus	LM	0.602098	NS
Corynebacterium imitans	Positive - Negative	-0.000263255	0.000335203	44	-0.785362	0.43645	HIVStatus	LM	0.602098	NS
Dolosigranulum pigrum	Positive - Negative	7.35208e-05	9.52703e-05	44	0.771708	0.444412	HIVStatus	LM	0.602098	NS
Clostridium_sensu_stricto butyricum	Positive - Negative	0.000487922	0.00063287	44	0.770967	0.444847	HIVStatus	LM	0.602098	NS
Brevundimonas diminuta	Positive - Negative	0.000135101	0.000176359	44	0.766055	0.447734	HIVStatus	LM	0.602098	NS
Enhydrobacter aerosaccus	Positive - Negative	0.000362272	0.000486539	44	0.744589	0.460478	HIVStatus	LM	0.602098	NS
Gardnerella vaginalis	Positive - Negative	-0.00193738	0.00260676	44	-0.743214	0.461302	HIVStatus	LM	0.602098	NS
Rheinheimera tangshanensis	Positive - Negative	-0.00012122	0.00016446	44	-0.737079	0.464987	HIVStatus	LM	0.602098	NS
Dialister micraerophilus	Positive - Negative	-7.3309e-05	0.000103923	44	-0.705416	0.48427	HIVStatus	LM	0.61913	NS
Moraxella atlantae	Positive - Negative	0.0017758	0.00256608	44	0.69203	0.492554	HIVStatus	LM	0.62185	NS
Corynebacterium aurimucosum	Positive - Negative	-0.000277688	0.000452844	44	-0.613209	0.542895	HIVStatus	LM	0.676943	NS
Weeksella virosa	Positive - Negative	-6.15741e-05	0.000105996	44	-0.58091	0.564265	HIVStatus	LM	0.695009	NS
Sneathia sanguinegens	Positive - Negative	-0.010181	0.0180765	44	-0.563218	0.576146	HIVStatus	LM	0.701093	NS
Brachybacterium paraconglomeratum	Positive - Negative	-6.60973e-05	0.000127311	44	-0.519178	0.606238	HIVStatus	LM	0.72893	NS
Anaerococcus murdochii	Positive - Negative	3.5644e-05	8.75143e-05	44	0.407294	0.685767	HIVStatus	LM	0.812033	NS
Prevotella nanceiensis	Positive - Negative	0.000117122	0.000293147	44	0.399533	0.691434	HIVStatus	LM	0.812033	NS
Empedobacter falsenii	Positive - Negative	6.32724e-05	0.000173417	44	0.364856	0.716967	HIVStatus	LM	0.832341	NS
Paracoccus yeei	Positive - Negative	-0.000109178	0.000309435	44	-0.35283	0.7259	HIVStatus	LM	0.833136	NS
Streptococcus sanguinis	Positive - Negative	-3.19981e-05	0.000101864	44	-0.314125	0.754911	HIVStatus	LM	0.856697	NS
Anaerococcus provenciensis	Positive - Negative	1.87746e-05	6.26105e-05	44	0.299864	0.765693	HIVStatus	LM	0.859278	NS
Corynebacterium appendicis	Positive - Negative	-0.00132079	0.00491806	44	-0.268558	0.789525	HIVStatus	LM	0.876286	NS
Prevotella amnii	Positive - Negative	0.000408052	0.00165535	44	0.246506	0.806437	HIVStatus	LM	0.885328	NS
Gemella asaccharolytica	Positive - Negative	-5.39738e-05	0.000247333	44	-0.218223	0.828264	HIVStatus	LM	0.899513	NS
Granulicatella elegans	Positive - Negative	0.000265437	0.00146581	44	0.181086	0.857132	HIVStatus	LM	0.920961	NS
Bifidobacterium bifidum	Positive - Negative	-6.32339e-05	0.000422038	44	-0.14983	0.881584	HIVStatus	LM	0.937263	NS
Stenotrophomonas maltophilia	Positive - Negative	2.70889e-05	0.000209994	44	0.128999	0.897947	HIVStatus	LM	0.939871	NS
Tepidiphilus succinatimandens	Positive - Negative	-2.93245e-05	0.000238364	44	-0.123024	0.902648	HIVStatus	LM	0.939871	NS
Haemophilus parainfluenzae	Positive - Negative	-4.65338e-05	0.000504394	44	-0.0922569	0.926913	HIVStatus	LM	0.946181	NS
Dermabacter hominis	Positive - Negative	-1.77769e-05	0.000194107	44	-0.0915831	0.927445	HIVStatus	LM	0.946181	NS
Aureimonas altamirensis	Positive - Negative	3.11023e-06	6.62115e-05	44	0.0469742	0.962746	HIVStatus	LM	0.9718	NS
Acinetobacter baumannii	Positive - Negative	1.56956e-05	0.000441479	44	0.0355522	0.9718	HIVStatus	LM	0.9718	NS
