# Supplementary material for: Maternal HIV infection and the milk microbiome
Source: Microbiome. 2024 Sep 28;12:182. doi: 10.1186/s40168-024-01843-8 (PMC11439335; doi:10.1186/s40168-024-01843-8)
Supplement: Supplementary file 8 — Supplementary Material 7: Table S3. Statistical comparisons of alpha diversity and genus- and species-level relative abundances for the PROMISE cohort, comparing the maternal ART arm to the no ART arm. [file 40168_2024_1843_MOESM7_ESM.xlsx]

## Sheet: alpha diversity
contrast	Visit	estimate	SE	df	t.ratio	p.value	alpha_metric	metadata_variable	padj	dir
Maternal triple ARV - Infant NVP	Week74	3	6.00653	187	0.499457	0.618045	Observed	Regimen	0.931853	NS
Maternal triple ARV - Infant NVP	Week26	1.59964	6.07146	187	0.263468	0.79248	Observed	Regimen	0.965217	NS
Maternal triple ARV - Infant NVP	Week74	0.153548	0.151483	187	1.01363	0.312067	Shannon	Regimen	0.931853	NS
Maternal triple ARV - Infant NVP	Week74	0.0210026	0.0346833	187	0.605556	0.545544	Simpson	Regimen	0.931853	NS
Maternal triple ARV - Infant NVP	Week50	0.0131838	0.0339825	187	0.387958	0.698489	Simpson	Regimen	0.931853	NS
Maternal triple ARV - Infant NVP	Week50	-0.00626577	0.148422	187	-0.0422159	0.966372	Shannon	Regimen	0.967173	NS
Maternal triple ARV - Infant NVP	Week26	-0.0249847	0.0350582	187	-0.712664	0.476942	Simpson	Regimen	0.931853	NS
Maternal triple ARV - Infant NVP	Week06	-0.056377	0.0339825	187	-1.659	0.0987918	Simpson	Regimen	0.931853	NS
Maternal triple ARV - Infant NVP	Week26	-0.074132	0.15312	187	-0.484142	0.628852	Shannon	Regimen	0.931853	NS
Maternal triple ARV - Infant NVP	Week06	-0.134003	0.148422	187	-0.902852	0.367766	Shannon	Regimen	0.931853	NS
Maternal triple ARV - Infant NVP	Week06	-2.28	5.88517	187	-0.387414	0.69889	Observed	Regimen	0.931853	NS
Maternal triple ARV - Infant NVP	Week50	-3.44	5.88517	187	-0.58452	0.559575	Observed	Regimen	0.931853	NS

## Sheet: genus
Genus	contrast	Visit	Estimate	SE	df	t.ratio	p.value	metadata_variable	model	padj	dir
Rothia	Maternal triple ARV - Infant NVP	Week26	-0.0323001	0.0125241	181.398	-2.57904	0.0106999	Regimen	LMEM	0.641993	NS
Acinetobacter	Maternal triple ARV - Infant NVP	Week50	0.021861	0.0127297	180.652	1.71733	0.0876331	Regimen	LMEM	0.96154	NS
Staphylococcus	Maternal triple ARV - Infant NVP	Week26	0.0754567	0.0470214	164.149	1.60473	0.110475	Regimen	LMEM	0.96154	NS
Rothia	Maternal triple ARV - Infant NVP	Week50	-0.0193459	0.0121456	180.006	-1.59283	0.112953	Regimen	LMEM	0.96154	NS
Schaalia	Maternal triple ARV - Infant NVP	Week50	-0.00464211	0.00312022	184.881	-1.48775	0.138519	Regimen	LMEM	0.96154	NS
Corynebacterium	Maternal triple ARV - Infant NVP	Week50	0.0237235	0.0159458	174.596	1.48775	0.13862	Regimen	LMEM	0.96154	NS
Bifidobacterium	Maternal triple ARV - Infant NVP	Week26	0.00479401	0.00339098	185.012	1.41375	0.159114	Regimen	LMEM	0.96154	NS
Leptotrichia	Maternal triple ARV - Infant NVP	Week26	0.00354335	0.00282655	185.585	1.2536	0.211566	Regimen	LMEM	0.96154	NS
Acinetobacter	Maternal triple ARV - Infant NVP	Week74	0.0152335	0.0129888	181.511	1.17281	0.242407	Regimen	LMEM	0.96154	NS
Gemella	Maternal triple ARV - Infant NVP	Week06	0.00990298	0.00906181	186.767	1.09283	0.275878	Regimen	LMEM	0.96154	NS
Leptotrichia	Maternal triple ARV - Infant NVP	Week74	-0.00254498	0.00279602	185.458	-0.910215	0.36389	Regimen	LMEM	0.96154	NS
Streptococcus	Maternal triple ARV - Infant NVP	Week26	-0.0523316	0.0582517	175.133	-0.89837	0.370222	Regimen	LMEM	0.96154	NS
Corynebacterium	Maternal triple ARV - Infant NVP	Week06	-0.014242	0.0159458	174.596	-0.893152	0.373005	Regimen	LMEM	0.96154	NS
Haemophilus	Maternal triple ARV - Infant NVP	Week74	-0.00280391	0.00329435	185.19	-0.851127	0.395798	Regimen	LMEM	0.96154	NS
Gemella	Maternal triple ARV - Infant NVP	Week74	0.00739717	0.00925233	186.803	0.799493	0.42502	Regimen	LMEM	0.96154	NS
Acinetobacter	Maternal triple ARV - Infant NVP	Week26	0.00967229	0.0131275	181.928	0.736795	0.462196	Regimen	LMEM	0.96154	NS
Kocuria	Maternal triple ARV - Infant NVP	Week74	-0.0119908	0.0165074	186.713	-0.726392	0.468508	Regimen	LMEM	0.96154	NS
Granulicatella	Maternal triple ARV - Infant NVP	Week50	-0.00300476	0.00419806	185.994	-0.715749	0.475044	Regimen	LMEM	0.96154	NS
Streptococcus	Maternal triple ARV - Infant NVP	Week06	-0.0341275	0.0565502	172.532	-0.603489	0.546976	Regimen	LMEM	0.96154	NS
Kocuria	Maternal triple ARV - Infant NVP	Week26	0.0099934	0.0166891	186.738	0.598799	0.550033	Regimen	LMEM	0.96154	NS
Veillonella	Maternal triple ARV - Infant NVP	Week06	-0.0138211	0.023432	181.163	-0.589836	0.556035	Regimen	LMEM	0.96154	NS
Bifidobacterium	Maternal triple ARV - Infant NVP	Week74	0.00186989	0.0033545	184.836	0.557429	0.577909	Regimen	LMEM	0.96154	NS
Staphylococcus	Maternal triple ARV - Infant NVP	Week50	-0.0243612	0.045725	160.007	-0.532775	0.594929	Regimen	LMEM	0.96154	NS
Granulicatella	Maternal triple ARV - Infant NVP	Week06	0.00211864	0.00419806	185.994	0.504672	0.614387	Regimen	LMEM	0.96154	NS
Schaalia	Maternal triple ARV - Infant NVP	Week26	-0.00157595	0.00321982	185.338	-0.489454	0.625099	Regimen	LMEM	0.96154	NS
Neisseria	Maternal triple ARV - Infant NVP	Week06	-0.00277116	0.00577788	185.686	-0.479615	0.632066	Regimen	LMEM	0.96154	NS
Rothia	Maternal triple ARV - Infant NVP	Week74	-0.00517545	0.0123921	180.943	-0.41764	0.676705	Regimen	LMEM	0.96154	NS
Corynebacterium	Maternal triple ARV - Infant NVP	Week74	0.00669993	0.0162613	176.132	0.412017	0.680828	Regimen	LMEM	0.96154	NS
Kocuria	Maternal triple ARV - Infant NVP	Week50	0.00660171	0.0161677	186.661	0.408327	0.683502	Regimen	LMEM	0.96154	NS
Haemophilus	Maternal triple ARV - Infant NVP	Week26	-0.00131876	0.00333025	185.339	-0.395995	0.692564	Regimen	LMEM	0.96154	NS
Haemophilus	Maternal triple ARV - Infant NVP	Week06	-0.00122031	0.00322724	184.881	-0.37813	0.705768	Regimen	LMEM	0.96154	NS
Leptotrichia	Maternal triple ARV - Infant NVP	Week50	0.00102168	0.00273897	185.192	0.373017	0.709563	Regimen	LMEM	0.96154	NS
Prevotella	Maternal triple ARV - Infant NVP	Week74	0.00198725	0.00535674	184.712	0.37098	0.711077	Regimen	LMEM	0.96154	NS
Bifidobacterium	Maternal triple ARV - Infant NVP	Week06	-0.00121649	0.00328631	184.47	-0.37017	0.71168	Regimen	LMEM	0.96154	NS
Prevotella	Maternal triple ARV - Infant NVP	Week06	0.00185031	0.00524793	184.327	0.35258	0.724806	Regimen	LMEM	0.96154	NS
Rothia	Maternal triple ARV - Infant NVP	Week06	0.00428152	0.0121456	180.006	0.352516	0.724864	Regimen	LMEM	0.96154	NS
Corynebacterium	Maternal triple ARV - Infant NVP	Week26	0.00571996	0.0164302	176.887	0.348136	0.728152	Regimen	LMEM	0.96154	NS
Bifidobacterium	Maternal triple ARV - Infant NVP	Week50	-0.00113784	0.00328631	184.47	-0.346236	0.72956	Regimen	LMEM	0.96154	NS
Veillonella	Maternal triple ARV - Infant NVP	Week50	0.00750954	0.023432	181.163	0.320482	0.748973	Regimen	LMEM	0.96154	NS
Veillonella	Maternal triple ARV - Infant NVP	Week74	-0.00718698	0.0239103	181.959	-0.300581	0.764077	Regimen	LMEM	0.96154	NS
Veillonella	Maternal triple ARV - Infant NVP	Week26	-0.00689356	0.0241662	182.345	-0.285256	0.775772	Regimen	LMEM	0.96154	NS
Schaalia	Maternal triple ARV - Infant NVP	Week74	0.000885602	0.0031851	185.19	0.278045	0.781288	Regimen	LMEM	0.96154	NS
Streptococcus	Maternal triple ARV - Infant NVP	Week50	-0.0136729	0.0565502	172.532	-0.241783	0.809235	Regimen	LMEM	0.96154	NS
Granulicatella	Maternal triple ARV - Infant NVP	Week26	-0.00104453	0.00433288	186.217	-0.241072	0.809765	Regimen	LMEM	0.96154	NS
Haemophilus	Maternal triple ARV - Infant NVP	Week50	-0.000773301	0.00322724	184.881	-0.239617	0.810893	Regimen	LMEM	0.96154	NS
Staphylococcus	Maternal triple ARV - Infant NVP	Week74	0.0102855	0.046569	162.764	0.220867	0.825473	Regimen	LMEM	0.96154	NS
Gemella	Maternal triple ARV - Infant NVP	Week50	-0.0019593	0.00906181	186.767	-0.216215	0.829056	Regimen	LMEM	0.96154	NS
Prevotella	Maternal triple ARV - Infant NVP	Week26	0.00115538	0.00541496	184.898	0.213368	0.831275	Regimen	LMEM	0.96154	NS
Leptotrichia	Maternal triple ARV - Infant NVP	Week06	0.000475187	0.00273897	185.192	0.173491	0.862455	Regimen	LMEM	0.96154	NS
Neisseria	Maternal triple ARV - Infant NVP	Week74	-0.000900539	0.00589856	185.881	-0.152671	0.878823	Regimen	LMEM	0.96154	NS
Acinetobacter	Maternal triple ARV - Infant NVP	Week06	-0.00184053	0.0127297	180.652	-0.144586	0.885199	Regimen	LMEM	0.96154	NS
Neisseria	Maternal triple ARV - Infant NVP	Week50	-0.000778068	0.00577788	185.686	-0.134663	0.893024	Regimen	LMEM	0.96154	NS
Gemella	Maternal triple ARV - Infant NVP	Week26	-0.00119827	0.00935424	186.82	-0.128099	0.898208	Regimen	LMEM	0.96154	NS
Staphylococcus	Maternal triple ARV - Infant NVP	Week06	-0.00552642	0.045725	160.007	-0.120862	0.903952	Regimen	LMEM	0.96154	NS
Prevotella	Maternal triple ARV - Infant NVP	Week50	-0.000580448	0.00524793	184.327	-0.110605	0.91205	Regimen	LMEM	0.96154	NS
Kocuria	Maternal triple ARV - Infant NVP	Week06	0.00171849	0.0161677	186.661	0.106291	0.915465	Regimen	LMEM	0.96154	NS
Granulicatella	Maternal triple ARV - Infant NVP	Week74	0.000435768	0.00428589	186.144	0.101675	0.919124	Regimen	LMEM	0.96154	NS
Streptococcus	Maternal triple ARV - Infant NVP	Week74	0.00510943	0.0576583	174.274	0.0886157	0.929489	Regimen	LMEM	0.96154	NS
Neisseria	Maternal triple ARV - Infant NVP	Week26	-0.000264118	0.00596312	185.975	-0.044292	0.964719	Regimen	LMEM	0.972913	NS
Schaalia	Maternal triple ARV - Infant NVP	Week06	-0.000106091	0.00312022	184.881	-0.0340013	0.972913	Regimen	LMEM	0.972913	NS

## Sheet: species
Species	contrast	Visit	Estimate	SE	df	t.ratio	p.value	metadata_variable	model	padj	dir
Corynebacterium kroppenstedtii	Maternal triple ARV - Infant NVP	Week50	-0.00143221	0.00044732	178.71	-3.20174	0.00161707	Regimen	LMEM	0.461165	NS
Neisseria elongata	Maternal triple ARV - Infant NVP	Week50	-0.000123173	4.3286e-05	187	-2.84557	0.00492779	Regimen	LMEM	0.461165	NS
Roseomonas genomospecies	Maternal triple ARV - Infant NVP	Week74	0.00024098	8.54692e-05	187	2.81949	0.00532834	Regimen	LMEM	0.461165	NS
Ornithinimicrobium humiphilum	Maternal triple ARV - Infant NVP	Week74	-0.000162319	5.81961e-05	187	-2.78917	0.0058313	Regimen	LMEM	0.461165	NS
Capnocytophaga sputigena	Maternal triple ARV - Infant NVP	Week50	-0.000261353	9.56786e-05	186.265	-2.73157	0.00690941	Regimen	LMEM	0.461165	NS
Moraxella atlantae	Maternal triple ARV - Infant NVP	Week74	0.000415547	0.000152905	187	2.71769	0.00719189	Regimen	LMEM	0.461165	NS
Anaerococcus octavius	Maternal triple ARV - Infant NVP	Week50	0.00144101	0.000535294	187	2.692	0.00774696	Regimen	LMEM	0.461165	NS
Kocuria rosea	Maternal triple ARV - Infant NVP	Week74	-0.000208336	7.87279e-05	187	-2.64628	0.00883162	Regimen	LMEM	0.461165	NS
Dermabacter hominis	Maternal triple ARV - Infant NVP	Week50	0.000150103	5.72067e-05	187	2.62388	0.00941146	Regimen	LMEM	0.461165	NS
Oribacterium sinus	Maternal triple ARV - Infant NVP	Week50	-0.00030156	0.00011634	187	-2.59206	0.0102939	Regimen	LMEM	0.461165	NS
Leptotrichia hongkongensis	Maternal triple ARV - Infant NVP	Week74	0.000233017	9.14749e-05	187	2.54733	0.0116599	Regimen	LMEM	0.46556	NS
Rothia terrae	Maternal triple ARV - Infant NVP	Week06	0.000510135	0.000202197	187	2.52296	0.0124704	Regimen	LMEM	0.46556	NS
Prevotella pallens	Maternal triple ARV - Infant NVP	Week74	0.000304392	0.00012223	186.994	2.49033	0.0136343	Regimen	LMEM	0.469859	NS
Corynebacterium jeikeium	Maternal triple ARV - Infant NVP	Week26	0.000133361	5.50506e-05	187	2.42252	0.0163671	Regimen	LMEM	0.491764	NS
Chryseobacterium haifense	Maternal triple ARV - Infant NVP	Week06	0.000113112	4.67353e-05	187	2.42027	0.0164653	Regimen	LMEM	0.491764	NS
Salinicoccus carnicancri	Maternal triple ARV - Infant NVP	Week06	0.000313045	0.000132368	187	2.36497	0.019056	Regimen	LMEM	0.533568	NS
Prevotella copri	Maternal triple ARV - Infant NVP	Week50	-0.000730042	0.000319772	187	-2.28301	0.0235549	Regimen	LMEM	0.604093	NS
Salinicoccus halodurans	Maternal triple ARV - Infant NVP	Week06	0.000460735	0.000202856	186.999	2.27124	0.0242716	Regimen	LMEM	0.604093	NS
Leptotrichia hongkongensis	Maternal triple ARV - Infant NVP	Week50	-0.00020062	8.95874e-05	187	-2.23938	0.0263095	Regimen	LMEM	0.609104	NS
Capnocytophaga leadbetteri	Maternal triple ARV - Infant NVP	Week74	0.000182688	8.22404e-05	187	2.22139	0.0275244	Regimen	LMEM	0.609104	NS
Rothia mucilaginosa	Maternal triple ARV - Infant NVP	Week74	-0.0189687	0.00863285	185.852	-2.19727	0.0292379	Regimen	LMEM	0.609104	NS
Brevibacterium luteolum	Maternal triple ARV - Infant NVP	Week50	-0.000223278	0.000102047	186.839	-2.18799	0.0299114	Regimen	LMEM	0.609104	NS
Enhydrobacter aerosaccus	Maternal triple ARV - Infant NVP	Week74	0.00432788	0.0020548	160.454	2.10623	0.0367404	Regimen	LMEM	0.649125	NS
Anaerococcus prevotii	Maternal triple ARV - Infant NVP	Week50	-0.000217455	0.000104077	187	-2.08936	0.0380281	Regimen	LMEM	0.649125	NS
Leptotrichia shahii	Maternal triple ARV - Infant NVP	Week74	-0.000220183	0.000105719	186.976	-2.08273	0.0386368	Regimen	LMEM	0.649125	NS
Finegoldia magna	Maternal triple ARV - Infant NVP	Week06	-0.00084393	0.000406073	187	-2.07827	0.0390495	Regimen	LMEM	0.649125	NS
Amaricoccus kaplicensis	Maternal triple ARV - Infant NVP	Week74	-0.000514035	0.000247429	187	-2.0775	0.0391214	Regimen	LMEM	0.649125	NS
Prevotella melaninogenica	Maternal triple ARV - Infant NVP	Week74	0.00334499	0.00165245	187	2.02427	0.0443651	Regimen	LMEM	0.656167	NS
Rothia mucilaginosa	Maternal triple ARV - Infant NVP	Week50	-0.0170914	0.00845626	185.652	-2.02115	0.0447001	Regimen	LMEM	0.656167	NS
Bifidobacterium dentium	Maternal triple ARV - Infant NVP	Week06	-0.000604401	0.000299864	187	-2.01559	0.0452749	Regimen	LMEM	0.656167	NS
Gardnerella vaginalis	Maternal triple ARV - Infant NVP	Week06	-0.000238445	0.000118477	187	-2.01258	0.0455932	Regimen	LMEM	0.656167	NS
Streptococcus pyogenes	Maternal triple ARV - Infant NVP	Week74	-0.000342539	0.000171558	187	-1.99664	0.0473152	Regimen	LMEM	0.656167	NS
Facklamia tabacinasalis	Maternal triple ARV - Infant NVP	Week06	0.00411252	0.00207739	186.788	1.97965	0.0492112	Regimen	LMEM	0.656167	NS
Corynebacterium durum	Maternal triple ARV - Infant NVP	Week50	-0.000574492	0.000292069	186.86	-1.96697	0.0506667	Regimen	LMEM	0.656167	NS
Staphylococcus epidermidis	Maternal triple ARV - Infant NVP	Week50	-0.00054925	0.000279964	187	-1.96186	0.0512631	Regimen	LMEM	0.656167	NS
Psychrobacter celer	Maternal triple ARV - Infant NVP	Week06	0.000374721	0.000192376	186.999	1.94785	0.0529297	Regimen	LMEM	0.658547	NS
Psychrobacter faecalis	Maternal triple ARV - Infant NVP	Week06	0.00249581	0.00130671	186.984	1.90999	0.0576647	Regimen	LMEM	0.658547	NS
Massilia haematophila	Maternal triple ARV - Infant NVP	Week06	0.00026393	0.000138457	187	1.90623	0.0581544	Regimen	LMEM	0.658547	NS
Acinetobacter soli	Maternal triple ARV - Infant NVP	Week26	-0.000393136	0.000207424	187	-1.89533	0.0595917	Regimen	LMEM	0.658547	NS
Cardiobacterium valvarum	Maternal triple ARV - Infant NVP	Week26	0.000188871	9.97441e-05	187	1.89356	0.0598276	Regimen	LMEM	0.658547	NS
Paracoccus chinensis	Maternal triple ARV - Infant NVP	Week06	-0.000248781	0.000131781	187	-1.88784	0.0605965	Regimen	LMEM	0.658547	NS
Corynebacterium aquatimens	Maternal triple ARV - Infant NVP	Week50	-9.16378e-05	4.87578e-05	187	-1.87945	0.0617388	Regimen	LMEM	0.658547	NS
Salinicoccus roseus	Maternal triple ARV - Infant NVP	Week06	0.00137214	0.000741851	187	1.84961	0.065948	Regimen	LMEM	0.687086	NS
Psychrobacter phenylpyruvicus	Maternal triple ARV - Infant NVP	Week06	0.00299783	0.00165232	186.865	1.81432	0.0712322	Regimen	LMEM	0.697163	NS
Staphylococcus haemolyticus	Maternal triple ARV - Infant NVP	Week50	0.000481655	0.0002711	187	1.77667	0.0772482	Regimen	LMEM	0.697163	NS
Acinetobacter baumannii	Maternal triple ARV - Infant NVP	Week50	0.0106997	0.00602474	186.807	1.77596	0.0773673	Regimen	LMEM	0.697163	NS
Prevotella nigrescens	Maternal triple ARV - Infant NVP	Week50	-9.75015e-05	5.51432e-05	186.245	-1.76815	0.0786726	Regimen	LMEM	0.697163	NS
Fusobacterium nucleatum	Maternal triple ARV - Infant NVP	Week74	0.000250331	0.000141562	176.37	1.76835	0.0787314	Regimen	LMEM	0.697163	NS
Paracoccus siganidrum	Maternal triple ARV - Infant NVP	Week74	0.00014698	8.32912e-05	186.694	1.76466	0.0792567	Regimen	LMEM	0.697163	NS
Altererythrobacter troitsensis	Maternal triple ARV - Infant NVP	Week06	0.000174642	9.90494e-05	187	1.76318	0.0795037	Regimen	LMEM	0.697163	NS
Atopostipes suicloacalis	Maternal triple ARV - Infant NVP	Week06	8.79153e-05	5.00073e-05	187	1.75805	0.0803755	Regimen	LMEM	0.697163	NS
Skermanella aerolata	Maternal triple ARV - Infant NVP	Week06	-0.000126853	7.35113e-05	187	-1.72563	0.0860665	Regimen	LMEM	0.697163	NS
Parvimonas micra	Maternal triple ARV - Infant NVP	Week26	0.000171826	0.000100112	186.409	1.71634	0.0877613	Regimen	LMEM	0.697163	NS
Scardovia wiggsiae	Maternal triple ARV - Infant NVP	Week06	-0.000229947	0.000134562	187	-1.70885	0.089138	Regimen	LMEM	0.697163	NS
Actinomyces massiliensis	Maternal triple ARV - Infant NVP	Week74	-8.94754e-05	5.24766e-05	187	-1.70505	0.089845	Regimen	LMEM	0.697163	NS
Peptoniphilus massiliensis	Maternal triple ARV - Infant NVP	Week26	0.000109027	6.41252e-05	184.789	1.70021	0.0907731	Regimen	LMEM	0.697163	NS
Rothia dentocariosa	Maternal triple ARV - Infant NVP	Week74	-0.000725049	0.000426606	186.739	-1.69958	0.0908759	Regimen	LMEM	0.697163	NS
Selenomonas sputigena	Maternal triple ARV - Infant NVP	Week50	-0.000131842	7.77775e-05	187	-1.69512	0.0917179	Regimen	LMEM	0.697163	NS
Corynebacterium genitalium	Maternal triple ARV - Infant NVP	Week74	-0.000341927	0.000201773	187	-1.69461	0.0918139	Regimen	LMEM	0.697163	NS
Aureimonas altamirensis	Maternal triple ARV - Infant NVP	Week74	0.000152194	9.0987e-05	187	1.6727	0.0960582	Regimen	LMEM	0.698613	NS
Anaerococcus murdochii	Maternal triple ARV - Infant NVP	Week06	9.94201e-05	5.94981e-05	187	1.67098	0.0963986	Regimen	LMEM	0.698613	NS
Streptococcus mutans	Maternal triple ARV - Infant NVP	Week74	-0.00156557	0.000937724	186.968	-1.66954	0.0966831	Regimen	LMEM	0.698613	NS
Prevotella veroralis	Maternal triple ARV - Infant NVP	Week50	-9.20848e-05	5.60112e-05	148.386	-1.64404	0.102284	Regimen	LMEM	0.727356	NS
Faecalibacterium prausnitzii	Maternal triple ARV - Infant NVP	Week50	-6.20597e-05	3.80135e-05	187	-1.63257	0.104242	Regimen	LMEM	0.728384	NS
Veillonella dispar	Maternal triple ARV - Infant NVP	Week26	0.00149742	0.000922862	187	1.62259	0.106363	Regimen	LMEM	0.728384	NS
Stenotrophomonas koreensis	Maternal triple ARV - Infant NVP	Week74	0.000148667	9.16934e-05	133.214	1.62135	0.107307	Regimen	LMEM	0.728384	NS
Stomatobaculum longum	Maternal triple ARV - Infant NVP	Week50	9.0528e-05	5.65332e-05	187	1.60132	0.110993	Regimen	LMEM	0.732634	NS
Streptococcus sanguinis	Maternal triple ARV - Infant NVP	Week06	-0.00268557	0.00167809	187	-1.60038	0.111203	Regimen	LMEM	0.732634	NS
Corynebacterium imitans	Maternal triple ARV - Infant NVP	Week06	-0.000145551	9.14263e-05	187	-1.59201	0.113072	Regimen	LMEM	0.734148	NS
Paracoccus yeei	Maternal triple ARV - Infant NVP	Week74	0.00049981	0.000317423	187	1.57459	0.117042	Regimen	LMEM	0.742986	NS
Campylobacter concisus	Maternal triple ARV - Infant NVP	Week26	0.000333348	0.00021234	186.923	1.56987	0.118136	Regimen	LMEM	0.742986	NS
Prevotella bivia	Maternal triple ARV - Infant NVP	Week26	-0.000323359	0.000206869	187	-1.5631	0.119719	Regimen	LMEM	0.742986	NS
Bacillus longiquaesitum	Maternal triple ARV - Infant NVP	Week74	5.20264e-05	3.34343e-05	187	1.55608	0.12138	Regimen	LMEM	0.742986	NS
Corynebacterium imitans	Maternal triple ARV - Infant NVP	Week26	0.000146336	9.43829e-05	187	1.55045	0.122725	Regimen	LMEM	0.742986	NS
Empedobacter falsenii	Maternal triple ARV - Infant NVP	Week06	-0.000499797	0.000325973	185.75	-1.53325	0.126916	Regimen	LMEM	0.758113	NS
Prevotella timonensis	Maternal triple ARV - Infant NVP	Week26	-6.73664e-05	4.4194e-05	187	-1.52434	0.129114	Regimen	LMEM	0.761096	NS
Capnocytophaga leadbetteri	Maternal triple ARV - Infant NVP	Week50	-0.000121619	8.05435e-05	187	-1.50998	0.132735	Regimen	LMEM	0.764159	NS
Alloprevotella tannerae	Maternal triple ARV - Infant NVP	Week26	0.000164334	0.000110211	186.819	1.49108	0.137626	Regimen	LMEM	0.764159	NS
Salinicoccus halitifaciens	Maternal triple ARV - Infant NVP	Week74	0.000403564	0.000271043	187	1.48893	0.138191	Regimen	LMEM	0.764159	NS
Prevotella bivia	Maternal triple ARV - Infant NVP	Week50	-0.000297615	0.000200389	187	-1.48518	0.139179	Regimen	LMEM	0.764159	NS
Kingella oralis	Maternal triple ARV - Infant NVP	Week74	0.000199173	0.000134198	187	1.48417	0.139447	Regimen	LMEM	0.764159	NS
Chryseobacterium taklimakanense	Maternal triple ARV - Infant NVP	Week06	-0.000185609	0.000125411	187	-1.48	0.140557	Regimen	LMEM	0.764159	NS
Prevotella salivae	Maternal triple ARV - Infant NVP	Week50	0.000618348	0.00041888	186.996	1.47619	0.141574	Regimen	LMEM	0.764159	NS
Corynebacterium aquatimens	Maternal triple ARV - Infant NVP	Week74	7.2837e-05	4.97851e-05	187	1.46303	0.145138	Regimen	LMEM	0.769395	NS
Bifidobacterium bifidum	Maternal triple ARV - Infant NVP	Week26	-0.000311814	0.000213575	186.64	-1.45997	0.145979	Regimen	LMEM	0.769395	NS
Anaerococcus provenciensis	Maternal triple ARV - Infant NVP	Week06	9.49122e-05	6.65584e-05	187	1.426	0.155536	Regimen	LMEM	0.802557	NS
Anaerococcus prevotii	Maternal triple ARV - Infant NVP	Week26	-0.000151871	0.000107443	187	-1.4135	0.15917	Regimen	LMEM	0.802557	NS
Megasphaera micronuciformis	Maternal triple ARV - Infant NVP	Week74	0.000356553	0.000252338	186.192	1.413	0.159327	Regimen	LMEM	0.802557	NS
Dolosigranulum pigrum	Maternal triple ARV - Infant NVP	Week74	0.000734045	0.00051961	184.148	1.41268	0.159437	Regimen	LMEM	0.802557	NS
Paracoccus sphaerophysae	Maternal triple ARV - Infant NVP	Week26	8.66491e-05	6.21312e-05	187	1.39462	0.164786	Regimen	LMEM	0.810232	NS
Corynebacterium aurimucosum	Maternal triple ARV - Infant NVP	Week06	-0.000942856	0.000681162	186.738	-1.38419	0.167953	Regimen	LMEM	0.810232	NS
Finegoldia magna	Maternal triple ARV - Infant NVP	Week50	0.000560306	0.000406073	187	1.37982	0.16929	Regimen	LMEM	0.810232	NS
Altererythrobacter dongtanensis	Maternal triple ARV - Infant NVP	Week74	-0.000117383	8.53037e-05	187	-1.37606	0.17045	Regimen	LMEM	0.810232	NS
Prevotella timonensis	Maternal triple ARV - Infant NVP	Week74	6.00044e-05	4.37115e-05	187	1.37274	0.171478	Regimen	LMEM	0.810232	NS
Megamonas funiformis	Maternal triple ARV - Infant NVP	Week26	-8.83437e-05	6.44064e-05	187	-1.37166	0.171813	Regimen	LMEM	0.810232	NS
Peptostreptococcus stomatis	Maternal triple ARV - Infant NVP	Week74	0.000171609	0.000126469	186.129	1.35692	0.176449	Regimen	LMEM	0.823431	NS
Salinicoccus halitifaciens	Maternal triple ARV - Infant NVP	Week06	0.000353102	0.000265451	187	1.3302	0.185073	Regimen	LMEM	0.853201	NS
Granulicatella elegans	Maternal triple ARV - Infant NVP	Week26	-0.00355044	0.00267865	186.805	-1.32546	0.186638	Regimen	LMEM	0.853201	NS
Faecalibacterium prausnitzii	Maternal triple ARV - Infant NVP	Week26	-5.16851e-05	3.92428e-05	187	-1.31706	0.189431	Regimen	LMEM	0.857221	NS
Paracoccus siganidrum	Maternal triple ARV - Infant NVP	Week26	0.000109987	8.42079e-05	186.72	1.30614	0.193112	Regimen	LMEM	0.865143	NS
Prevotella veroralis	Maternal triple ARV - Infant NVP	Week74	-7.26293e-05	5.69848e-05	151.762	-1.27454	0.204421	Regimen	LMEM	0.906738	NS
Empedobacter falsenii	Maternal triple ARV - Infant NVP	Week74	0.000421007	0.000332784	185.936	1.26511	0.207416	Regimen	LMEM	0.9105	NS
Psychrobacter sanguinis	Maternal triple ARV - Infant NVP	Week26	-0.000928825	0.000737316	186.992	-1.25974	0.209334	Regimen	LMEM	0.9105	NS
Collinsella aerofaciens	Maternal triple ARV - Infant NVP	Week50	-6.14648e-05	4.97448e-05	187	-1.2356	0.218157	Regimen	LMEM	0.927266	NS
Paracoccus sphaerophysae	Maternal triple ARV - Infant NVP	Week74	-7.573e-05	6.14529e-05	187	-1.23233	0.219375	Regimen	LMEM	0.927266	NS
Bacillus longiquaesitum	Maternal triple ARV - Infant NVP	Week06	4.03497e-05	3.27444e-05	187	1.23226	0.219398	Regimen	LMEM	0.927266	NS
Acinetobacter baumannii	Maternal triple ARV - Infant NVP	Week26	0.00751979	0.00621922	186.851	1.20912	0.228144	Regimen	LMEM	0.947125	NS
Dolosigranulum pigrum	Maternal triple ARV - Infant NVP	Week50	-0.000615347	0.00050909	183.674	-1.20872	0.228325	Regimen	LMEM	0.947125	NS
Prevotella intermedia	Maternal triple ARV - Infant NVP	Week50	-9.08556e-05	7.59016e-05	185.966	-1.19702	0.232823	Regimen	LMEM	0.953782	NS
Corynebacterium sputi	Maternal triple ARV - Infant NVP	Week26	0.000135771	0.000113644	142.552	1.1947	0.234187	Regimen	LMEM	0.953782	NS
Anaerococcus provenciensis	Maternal triple ARV - Infant NVP	Week26	8.08767e-05	6.87108e-05	187	1.17706	0.240668	Regimen	LMEM	0.971344	NS
Brevibacterium pityocampae	Maternal triple ARV - Infant NVP	Week50	-0.000382919	0.000334013	186.96	-1.14642	0.253087	Regimen	LMEM	0.989458	NS
Aureimonas altamirensis	Maternal triple ARV - Infant NVP	Week50	0.000102001	8.91096e-05	187	1.14467	0.253809	Regimen	LMEM	0.989458	NS
Collinsella aerofaciens	Maternal triple ARV - Infant NVP	Week26	-5.87678e-05	5.13535e-05	187	-1.14438	0.25393	Regimen	LMEM	0.989458	NS
Collinsella aerofaciens	Maternal triple ARV - Infant NVP	Week74	5.78805e-05	5.07929e-05	187	1.13954	0.255936	Regimen	LMEM	0.989458	NS
Brevibacterium pityocampae	Maternal triple ARV - Infant NVP	Week26	-0.000392705	0.000344809	186.969	-1.13891	0.256199	Regimen	LMEM	0.989458	NS
Paracoccus sphaerophysae	Maternal triple ARV - Infant NVP	Week06	6.80618e-05	6.01849e-05	187	1.13088	0.259554	Regimen	LMEM	0.990375	NS
Solobacterium moorei	Maternal triple ARV - Infant NVP	Week74	5.94311e-05	5.26974e-05	187	1.12778	0.260858	Regimen	LMEM	0.990375	NS
Megasphaera micronuciformis	Maternal triple ARV - Infant NVP	Week50	0.000277281	0.000247165	186.05	1.12185	0.263374	Regimen	LMEM	0.991525	NS
Atopostipes suicloacalis	Maternal triple ARV - Infant NVP	Week26	5.72914e-05	5.16245e-05	187	1.10977	0.268522	Regimen	LMEM	1	NS
Haemophilus parainfluenzae	Maternal triple ARV - Infant NVP	Week74	-0.00280535	0.00259067	186.892	-1.08287	0.280263	Regimen	LMEM	1	NS
Faecalibacterium prausnitzii	Maternal triple ARV - Infant NVP	Week06	4.002e-05	3.80135e-05	187	1.05278	0.293798	Regimen	LMEM	1	NS
Prevotella intermedia	Maternal triple ARV - Infant NVP	Week26	8.16838e-05	7.83389e-05	186.195	1.0427	0.29844	Regimen	LMEM	1	NS
Corynebacterium jeikeium	Maternal triple ARV - Infant NVP	Week06	-5.55356e-05	5.33261e-05	187	-1.04143	0.299019	Regimen	LMEM	1	NS
Prevotella melaninogenica	Maternal triple ARV - Infant NVP	Week06	0.00167651	0.00161835	187	1.03594	0.301568	Regimen	LMEM	1	NS
Kingella oralis	Maternal triple ARV - Infant NVP	Week50	-0.000135711	0.000131429	187	-1.03258	0.303135	Regimen	LMEM	1	NS
Corynebacterium durum	Maternal triple ARV - Infant NVP	Week26	0.000306322	0.000301501	186.892	1.01599	0.310947	Regimen	LMEM	1	NS
Kytococcus sedentarius	Maternal triple ARV - Infant NVP	Week50	-5.75204e-05	5.71057e-05	187	-1.00726	0.31511	Regimen	LMEM	1	NS
Acinetobacter soli	Maternal triple ARV - Infant NVP	Week74	0.000204605	0.00020516	187	0.997298	0.319909	Regimen	LMEM	1	NS
Gardnerella vaginalis	Maternal triple ARV - Infant NVP	Week74	-0.000119467	0.000120974	187	-0.987546	0.324651	Regimen	LMEM	1	NS
Corynebacterium glaucum	Maternal triple ARV - Infant NVP	Week26	-0.000338214	0.000343528	186.842	-0.984531	0.326128	Regimen	LMEM	1	NS
Ornithinimicrobium humiphilum	Maternal triple ARV - Infant NVP	Week06	-5.58503e-05	5.69953e-05	187	-0.979911	0.328396	Regimen	LMEM	1	NS
Bifidobacterium bifidum	Maternal triple ARV - Infant NVP	Week50	-0.000197469	0.000206909	186.536	-0.954378	0.341127	Regimen	LMEM	1	NS
Megamonas funiformis	Maternal triple ARV - Infant NVP	Week06	-5.91588e-05	6.23888e-05	187	-0.948228	0.344237	Regimen	LMEM	1	NS
Prevotella copri	Maternal triple ARV - Infant NVP	Week74	0.000308709	0.000326509	187	0.945484	0.345632	Regimen	LMEM	1	NS
Capnocytophaga sputigena	Maternal triple ARV - Infant NVP	Week74	9.16207e-05	9.76837e-05	186.376	0.937933	0.349493	Regimen	LMEM	1	NS
Alloprevotella tannerae	Maternal triple ARV - Infant NVP	Week74	0.000101432	0.00010901	186.801	0.930483	0.353322	Regimen	LMEM	1	NS
Prevotella salivae	Maternal triple ARV - Infant NVP	Week74	0.000396113	0.000427705	186.997	0.926137	0.355568	Regimen	LMEM	1	NS
Brevibacterium luteolum	Maternal triple ARV - Infant NVP	Week06	-9.31345e-05	0.000102047	186.839	-0.91266	0.362598	Regimen	LMEM	1	NS
Streptococcus sanguinis	Maternal triple ARV - Infant NVP	Week50	-0.00149778	0.00167809	187	-0.89255	0.373245	Regimen	LMEM	1	NS
Alloprevotella tannerae	Maternal triple ARV - Infant NVP	Week50	-9.47931e-05	0.000106766	186.765	-0.887862	0.375757	Regimen	LMEM	1	NS
Corynebacterium durum	Maternal triple ARV - Infant NVP	Week74	0.000262037	0.000298214	186.882	0.878689	0.380698	Regimen	LMEM	1	NS
Prevotella nigrescens	Maternal triple ARV - Infant NVP	Week26	4.98541e-05	5.69168e-05	186.414	0.875913	0.382204	Regimen	LMEM	1	NS
Lactobacillus iners	Maternal triple ARV - Infant NVP	Week50	-0.000116606	0.000133877	186.938	-0.870991	0.384876	Regimen	LMEM	1	NS
Chryseobacterium taklimakanense	Maternal triple ARV - Infant NVP	Week74	0.000110953	0.000128054	187	0.866461	0.387348	Regimen	LMEM	1	NS
Prevotella copri	Maternal triple ARV - Infant NVP	Week26	-0.000281111	0.000330113	187	-0.851561	0.395547	Regimen	LMEM	1	NS
Anaerococcus murdochii	Maternal triple ARV - Infant NVP	Week50	-5.05604e-05	5.94981e-05	187	-0.849781	0.396534	Regimen	LMEM	1	NS
Capnocytophaga leadbetteri	Maternal triple ARV - Infant NVP	Week26	6.84723e-05	8.31482e-05	187	0.823497	0.411274	Regimen	LMEM	1	NS
Rothia mucilaginosa	Maternal triple ARV - Infant NVP	Week26	-0.00709481	0.00872732	185.948	-0.812943	0.41729	Regimen	LMEM	1	NS
Altererythrobacter troitsensis	Maternal triple ARV - Infant NVP	Week50	7.99684e-05	9.90494e-05	187	0.807359	0.420486	Regimen	LMEM	1	NS
Corynebacterium riegelii	Maternal triple ARV - Infant NVP	Week06	-9.87679e-05	0.00012318	167.091	-0.801816	0.423798	Regimen	LMEM	1	NS
Fusobacterium nucleatum	Maternal triple ARV - Infant NVP	Week06	-0.00010991	0.000138812	174.862	-0.79179	0.429556	Regimen	LMEM	1	NS
Haemophilus influenzae	Maternal triple ARV - Infant NVP	Week50	9.10874e-05	0.000115284	186.964	0.790115	0.430462	Regimen	LMEM	1	NS
Paracoccus yeei	Maternal triple ARV - Infant NVP	Week50	-0.000244845	0.000310873	187	-0.787604	0.431925	Regimen	LMEM	1	NS
Parvimonas micra	Maternal triple ARV - Infant NVP	Week74	7.76768e-05	9.9025e-05	186.354	0.784416	0.433792	Regimen	LMEM	1	NS
Corynebacterium genitalium	Maternal triple ARV - Infant NVP	Week50	0.000152951	0.00019761	187	0.774003	0.439906	Regimen	LMEM	1	NS
Psychrobacter phenylpyruvicus	Maternal triple ARV - Infant NVP	Week50	0.00127483	0.00165232	186.865	0.771539	0.441362	Regimen	LMEM	1	NS
Stenotrophomonas koreensis	Maternal triple ARV - Infant NVP	Week50	6.94168e-05	9.02949e-05	129.405	0.768779	0.443426	Regimen	LMEM	1	NS
Solobacterium moorei	Maternal triple ARV - Infant NVP	Week06	-3.96215e-05	5.161e-05	187	-0.76771	0.443628	Regimen	LMEM	1	NS
Streptococcus peroris	Maternal triple ARV - Infant NVP	Week74	0.00156725	0.0020468	186.999	0.765708	0.444816	Regimen	LMEM	1	NS
Streptococcus peroris	Maternal triple ARV - Infant NVP	Week50	0.00152039	0.00200456	186.998	0.758466	0.449127	Regimen	LMEM	1	NS
Corynebacterium matruchotii	Maternal triple ARV - Infant NVP	Week74	6.60261e-05	8.72495e-05	187	0.756751	0.450152	Regimen	LMEM	1	NS
Capnocytophaga granulosa	Maternal triple ARV - Infant NVP	Week74	-3.55368e-05	4.74278e-05	187	-0.749282	0.454628	Regimen	LMEM	1	NS
Capnocytophaga granulosa	Maternal triple ARV - Infant NVP	Week50	-3.46143e-05	4.64491e-05	187	-0.74521	0.457081	Regimen	LMEM	1	NS
Paracoccus siganidrum	Maternal triple ARV - Infant NVP	Week50	5.91231e-05	8.15776e-05	186.639	0.724747	0.469515	Regimen	LMEM	1	NS
Paracoccus yeei	Maternal triple ARV - Infant NVP	Week26	0.000232507	0.000320927	187	0.724487	0.469672	Regimen	LMEM	1	NS
Campylobacter concisus	Maternal triple ARV - Infant NVP	Week50	-0.000145928	0.000205696	186.9	-0.709435	0.478939	Regimen	LMEM	1	NS
Moraxella atlantae	Maternal triple ARV - Infant NVP	Week26	-0.000109267	0.000154592	187	-0.706808	0.480566	Regimen	LMEM	1	NS
Peptostreptococcus stomatis	Maternal triple ARV - Infant NVP	Week50	-8.73093e-05	0.000123878	185.975	-0.704803	0.481814	Regimen	LMEM	1	NS
Peptoniphilus massiliensis	Maternal triple ARV - Infant NVP	Week74	4.43369e-05	6.34362e-05	184.594	0.698922	0.485481	Regimen	LMEM	1	NS
Megamonas funiformis	Maternal triple ARV - Infant NVP	Week50	-4.32199e-05	6.23888e-05	187	-0.692751	0.489325	Regimen	LMEM	1	NS
Actinomyces graevenitzii	Maternal triple ARV - Infant NVP	Week50	0.000217719	0.00031843	187	0.683726	0.494994	Regimen	LMEM	1	NS
Streptococcus sanguinis	Maternal triple ARV - Infant NVP	Week74	0.00115424	0.00171345	187	0.673636	0.501375	Regimen	LMEM	1	NS
Gardnerella vaginalis	Maternal triple ARV - Infant NVP	Week26	8.21399e-05	0.000122309	187	0.671578	0.502681	Regimen	LMEM	1	NS
Chryseobacterium taklimakanense	Maternal triple ARV - Infant NVP	Week26	-8.5132e-05	0.000129467	187	-0.657557	0.511632	Regimen	LMEM	1	NS
Rothia dentocariosa	Maternal triple ARV - Infant NVP	Week26	-0.000279304	0.000431303	186.761	-0.647582	0.51805	Regimen	LMEM	1	NS
Prevotella nanceiensis	Maternal triple ARV - Infant NVP	Week74	-0.000104618	0.000162107	187	-0.645366	0.519481	Regimen	LMEM	1	NS
Prevotella pallens	Maternal triple ARV - Infant NVP	Week26	7.95589e-05	0.000123578	186.995	0.643793	0.520498	Regimen	LMEM	1	NS
Actinomyces graevenitzii	Maternal triple ARV - Infant NVP	Week26	-0.000211135	0.000328728	187	-0.642278	0.521479	Regimen	LMEM	1	NS
Peptostreptococcus stomatis	Maternal triple ARV - Infant NVP	Week06	-7.82611e-05	0.000123878	185.975	-0.631762	0.528318	Regimen	LMEM	1	NS
Corynebacterium kroppenstedtii	Maternal triple ARV - Infant NVP	Week74	-0.000287551	0.000456343	179.799	-0.630121	0.529416	Regimen	LMEM	1	NS
Cardiobacterium valvarum	Maternal triple ARV - Infant NVP	Week50	-5.95843e-05	9.66195e-05	187	-0.61669	0.538189	Regimen	LMEM	1	NS
Oribacterium sinus	Maternal triple ARV - Infant NVP	Week74	7.13136e-05	0.000118791	187	0.600328	0.549015	Regimen	LMEM	1	NS
Prevotella salivae	Maternal triple ARV - Infant NVP	Week26	-0.000258992	0.000432425	186.997	-0.59893	0.549944	Regimen	LMEM	1	NS
Corynebacterium sputi	Maternal triple ARV - Infant NVP	Week50	-6.60315e-05	0.000110873	136.909	-0.595561	0.552452	Regimen	LMEM	1	NS
Corynebacterium kroppenstedtii	Maternal triple ARV - Infant NVP	Week06	0.000259837	0.00044732	178.71	0.580875	0.562057	Regimen	LMEM	1	NS
Prevotella nanceiensis	Maternal triple ARV - Infant NVP	Week50	9.20794e-05	0.000158762	187	0.579985	0.562623	Regimen	LMEM	1	NS
Haemophilus influenzae	Maternal triple ARV - Infant NVP	Week74	6.79564e-05	0.000117711	186.969	0.577315	0.564421	Regimen	LMEM	1	NS
Dermabacter hominis	Maternal triple ARV - Infant NVP	Week06	-3.27755e-05	5.72067e-05	187	-0.572931	0.567379	Regimen	LMEM	1	NS
Leptotrichia shahii	Maternal triple ARV - Infant NVP	Week50	5.64785e-05	0.000103538	186.972	0.545483	0.586071	Regimen	LMEM	1	NS
Paracoccus chinensis	Maternal triple ARV - Infant NVP	Week26	7.37234e-05	0.000136043	187	0.541914	0.588523	Regimen	LMEM	1	NS
Corynebacterium riegelii	Maternal triple ARV - Infant NVP	Week26	-6.726e-05	0.000126793	170.431	-0.530469	0.596477	Regimen	LMEM	1	NS
Nosocomiicoccus massiliensis	Maternal triple ARV - Infant NVP	Week50	0.000151379	0.000291396	186.94	0.519497	0.604029	Regimen	LMEM	1	NS
Streptococcus peroris	Maternal triple ARV - Infant NVP	Week26	0.00107205	0.00206938	186.999	0.518054	0.605033	Regimen	LMEM	1	NS
Dolosigranulum pigrum	Maternal triple ARV - Infant NVP	Week26	0.000271876	0.00052524	184.376	0.517623	0.605342	Regimen	LMEM	1	NS
Massilia haematophila	Maternal triple ARV - Infant NVP	Week26	7.39062e-05	0.000142934	187	0.517065	0.605722	Regimen	LMEM	1	NS
Leptotrichia hongkongensis	Maternal triple ARV - Infant NVP	Week06	-4.56305e-05	8.95874e-05	187	-0.50934	0.611114	Regimen	LMEM	1	NS
Fusobacterium nucleatum	Maternal triple ARV - Infant NVP	Week50	6.92204e-05	0.000138812	174.862	0.498661	0.618645	Regimen	LMEM	1	NS
Collinsella aerofaciens	Maternal triple ARV - Infant NVP	Week06	-2.47448e-05	4.97448e-05	187	-0.497435	0.619467	Regimen	LMEM	1	NS
Enhydrobacter aerosaccus	Maternal triple ARV - Infant NVP	Week06	0.000995444	0.00201801	157.542	0.493281	0.622501	Regimen	LMEM	1	NS
Megasphaera micronuciformis	Maternal triple ARV - Infant NVP	Week26	0.000122429	0.000255106	186.261	0.479914	0.631851	Regimen	LMEM	1	NS
Parvimonas micra	Maternal triple ARV - Infant NVP	Week06	-4.6335e-05	9.69927e-05	186.24	-0.477717	0.633412	Regimen	LMEM	1	NS
Chryseobacterium anthropi	Maternal triple ARV - Infant NVP	Week50	0.000123709	0.000261686	187	0.472738	0.636951	Regimen	LMEM	1	NS
Corynebacterium jeikeium	Maternal triple ARV - Infant NVP	Week74	2.57373e-05	5.44496e-05	187	0.47268	0.636992	Regimen	LMEM	1	NS
Granulicatella elegans	Maternal triple ARV - Infant NVP	Week74	0.00125161	0.00264947	186.786	0.472399	0.637193	Regimen	LMEM	1	NS
Haemophilus parainfluenzae	Maternal triple ARV - Infant NVP	Week06	-0.00118079	0.00253729	186.872	-0.465374	0.642206	Regimen	LMEM	1	NS
Haemophilus parainfluenzae	Maternal triple ARV - Infant NVP	Week26	0.0011827	0.00261923	186.902	0.451545	0.65212	Regimen	LMEM	1	NS
Corynebacterium imitans	Maternal triple ARV - Infant NVP	Week50	-4.0991e-05	9.14263e-05	187	-0.44835	0.65442	Regimen	LMEM	1	NS
Corynebacterium appendicis	Maternal triple ARV - Infant NVP	Week06	-0.000762497	0.00170368	179.79	-0.447558	0.655011	Regimen	LMEM	1	NS
Corynebacterium glaucum	Maternal triple ARV - Infant NVP	Week06	-0.000146246	0.000332787	186.796	-0.439458	0.660838	Regimen	LMEM	1	NS
Rothia terrae	Maternal triple ARV - Infant NVP	Week74	8.91557e-05	0.000206457	187	0.431837	0.666357	Regimen	LMEM	1	NS
Salinicoccus halodurans	Maternal triple ARV - Infant NVP	Week74	8.64928e-05	0.00020713	187	0.417578	0.676735	Regimen	LMEM	1	NS
Rothia terrae	Maternal triple ARV - Infant NVP	Week26	8.63448e-05	0.000208736	187	0.413656	0.6796	Regimen	LMEM	1	NS
Salinicoccus carnicancri	Maternal triple ARV - Infant NVP	Week50	5.44469e-05	0.000132368	187	0.411331	0.681301	Regimen	LMEM	1	NS
Kytococcus sedentarius	Maternal triple ARV - Infant NVP	Week74	-2.39341e-05	5.83089e-05	187	-0.410471	0.68193	Regimen	LMEM	1	NS
Brevibacterium luteolum	Maternal triple ARV - Infant NVP	Week26	-4.29489e-05	0.000105342	186.876	-0.407708	0.683955	Regimen	LMEM	1	NS
Faecalibacterium prausnitzii	Maternal triple ARV - Infant NVP	Week74	1.58163e-05	3.88144e-05	187	0.407485	0.684118	Regimen	LMEM	1	NS
Lautropia mirabilis	Maternal triple ARV - Infant NVP	Week50	-5.83478e-05	0.000143295	186.983	-0.407188	0.684336	Regimen	LMEM	1	NS
Roseomonas genomospecies	Maternal triple ARV - Infant NVP	Week50	3.33963e-05	8.37057e-05	187	0.398973	0.690368	Regimen	LMEM	1	NS
Corynebacterium glaucum	Maternal triple ARV - Infant NVP	Week50	0.000129468	0.000332787	186.796	0.389043	0.697687	Regimen	LMEM	1	NS
Corynebacterium riegelii	Maternal triple ARV - Infant NVP	Week50	4.72047e-05	0.00012318	167.091	0.383216	0.702047	Regimen	LMEM	1	NS
Prevotella melaninogenica	Maternal triple ARV - Infant NVP	Week50	0.000619093	0.00161835	187	0.382546	0.702491	Regimen	LMEM	1	NS
Prevotella histicola	Maternal triple ARV - Infant NVP	Week50	0.00071964	0.00188546	186.617	0.381678	0.703135	Regimen	LMEM	1	NS
Lautropia mirabilis	Maternal triple ARV - Infant NVP	Week74	-5.56077e-05	0.000146313	186.985	-0.380061	0.704332	Regimen	LMEM	1	NS
Selenomonas sputigena	Maternal triple ARV - Infant NVP	Week74	2.95568e-05	7.94162e-05	187	0.372176	0.710183	Regimen	LMEM	1	NS
Corynebacterium sputi	Maternal triple ARV - Infant NVP	Week74	4.18888e-05	0.000112676	140.627	0.371762	0.710629	Regimen	LMEM	1	NS
Lautropia mirabilis	Maternal triple ARV - Infant NVP	Week26	5.48707e-05	0.000147927	186.987	0.370931	0.711109	Regimen	LMEM	1	NS
Finegoldia magna	Maternal triple ARV - Infant NVP	Week74	0.00015329	0.000414628	187	0.369706	0.71202	Regimen	LMEM	1	NS
Corynebacterium aurimucosum	Maternal triple ARV - Infant NVP	Week74	0.000254573	0.00069548	186.778	0.366039	0.71475	Regimen	LMEM	1	NS
Solobacterium moorei	Maternal triple ARV - Infant NVP	Week50	-1.88378e-05	5.161e-05	187	-0.365003	0.715522	Regimen	LMEM	1	NS
Paracoccus siganidrum	Maternal triple ARV - Infant NVP	Week06	2.91897e-05	8.15776e-05	186.639	0.357815	0.720886	Regimen	LMEM	1	NS
Roseomonas genomospecies	Maternal triple ARV - Infant NVP	Week06	-2.93625e-05	8.37057e-05	187	-0.350783	0.726146	Regimen	LMEM	1	NS
Actinomyces massiliensis	Maternal triple ARV - Infant NVP	Week26	-1.84417e-05	5.30558e-05	187	-0.34759	0.728539	Regimen	LMEM	1	NS
Brevibacterium pityocampae	Maternal triple ARV - Infant NVP	Week74	0.000118141	0.000341046	186.967	0.346407	0.729427	Regimen	LMEM	1	NS
Altererythrobacter troitsensis	Maternal triple ARV - Infant NVP	Week26	-3.51813e-05	0.000102253	187	-0.344063	0.731186	Regimen	LMEM	1	NS
Nosocomiicoccus massiliensis	Maternal triple ARV - Infant NVP	Week26	9.75902e-05	0.000300812	186.954	0.324423	0.745981	Regimen	LMEM	1	NS
Aureimonas altamirensis	Maternal triple ARV - Infant NVP	Week26	2.96756e-05	9.19913e-05	187	0.322591	0.747365	Regimen	LMEM	1	NS
Dolosigranulum pigrum	Maternal triple ARV - Infant NVP	Week06	0.000159969	0.00050909	183.674	0.314226	0.753706	Regimen	LMEM	1	NS
Anaerococcus octavius	Maternal triple ARV - Infant NVP	Week06	0.000168159	0.000535294	187	0.314143	0.753763	Regimen	LMEM	1	NS
Solobacterium moorei	Maternal triple ARV - Infant NVP	Week26	-1.64446e-05	5.3279e-05	187	-0.308651	0.757931	Regimen	LMEM	1	NS
Megamonas funiformis	Maternal triple ARV - Infant NVP	Week74	-1.90967e-05	6.37033e-05	187	-0.299775	0.764681	Regimen	LMEM	1	NS
Lactobacillus iners	Maternal triple ARV - Infant NVP	Week74	-3.92197e-05	0.000136695	186.947	-0.286914	0.774496	Regimen	LMEM	1	NS
Salinicoccus roseus	Maternal triple ARV - Infant NVP	Week74	0.000217098	0.000757481	187	0.286605	0.774732	Regimen	LMEM	1	NS
Anaerococcus prevotii	Maternal triple ARV - Infant NVP	Week06	2.97231e-05	0.000104077	187	0.285587	0.775511	Regimen	LMEM	1	NS
Streptococcus mutans	Maternal triple ARV - Infant NVP	Week50	0.000261958	0.000918386	186.962	0.285238	0.775778	Regimen	LMEM	1	NS
Anaerococcus murdochii	Maternal triple ARV - Infant NVP	Week74	-1.71986e-05	6.07517e-05	187	-0.283097	0.777416	Regimen	LMEM	1	NS
Staphylococcus haemolyticus	Maternal triple ARV - Infant NVP	Week74	7.74699e-05	0.000276811	187	0.279866	0.77989	Regimen	LMEM	1	NS
Veillonella dispar	Maternal triple ARV - Infant NVP	Week74	-0.000252105	0.000912787	187	-0.276193	0.782705	Regimen	LMEM	1	NS
Skermanella aerolata	Maternal triple ARV - Infant NVP	Week26	2.06641e-05	7.58886e-05	187	0.272295	0.785695	Regimen	LMEM	1	NS
Streptococcus pyogenes	Maternal triple ARV - Infant NVP	Week06	4.5092e-05	0.000168018	187	0.268376	0.788705	Regimen	LMEM	1	NS
Enhydrobacter aerosaccus	Maternal triple ARV - Infant NVP	Week50	0.000538182	0.00201801	157.542	0.26669	0.790057	Regimen	LMEM	1	NS
Corynebacterium riegelii	Maternal triple ARV - Infant NVP	Week74	3.31856e-05	0.000125533	169.322	0.264358	0.791826	Regimen	LMEM	1	NS
Ornithinimicrobium humiphilum	Maternal triple ARV - Infant NVP	Week50	1.49733e-05	5.69953e-05	187	0.262711	0.793063	Regimen	LMEM	1	NS
Haemophilus parainfluenzae	Maternal triple ARV - Infant NVP	Week50	-0.000663651	0.00253729	186.872	-0.261559	0.793949	Regimen	LMEM	1	NS
Peptoniphilus massiliensis	Maternal triple ARV - Infant NVP	Week50	-1.56662e-05	6.21485e-05	184.19	-0.252076	0.801263	Regimen	LMEM	1	NS
Corynebacterium genitalium	Maternal triple ARV - Infant NVP	Week06	-4.92272e-05	0.00019761	187	-0.249113	0.803547	Regimen	LMEM	1	NS
Corynebacterium aquatimens	Maternal triple ARV - Infant NVP	Week26	1.24589e-05	5.03346e-05	187	0.247522	0.804776	Regimen	LMEM	1	NS
Prevotella histicola	Maternal triple ARV - Infant NVP	Week74	-0.000474375	0.00192506	186.675	-0.246421	0.805627	Regimen	LMEM	1	NS
Amaricoccus kaplicensis	Maternal triple ARV - Infant NVP	Week50	5.81649e-05	0.000242324	187	0.240029	0.81057	Regimen	LMEM	1	NS
Bacillus longiquaesitum	Maternal triple ARV - Infant NVP	Week50	-7.667e-06	3.27444e-05	187	-0.234147	0.815127	Regimen	LMEM	1	NS
Aureimonas altamirensis	Maternal triple ARV - Infant NVP	Week06	-2.08436e-05	8.91096e-05	187	-0.23391	0.815311	Regimen	LMEM	1	NS
Streptococcus mutans	Maternal triple ARV - Infant NVP	Week26	0.000220019	0.000948068	186.971	0.232071	0.816737	Regimen	LMEM	1	NS
Psychrobacter sanguinis	Maternal triple ARV - Infant NVP	Week06	0.000164822	0.000714225	186.99	0.230771	0.817745	Regimen	LMEM	1	NS
Prevotella intermedia	Maternal triple ARV - Infant NVP	Week06	-1.74708e-05	7.59016e-05	185.966	-0.230177	0.818207	Regimen	LMEM	1	NS
Gardnerella vaginalis	Maternal triple ARV - Infant NVP	Week50	-2.71097e-05	0.000118477	187	-0.228818	0.819261	Regimen	LMEM	1	NS
Stomatobaculum longum	Maternal triple ARV - Infant NVP	Week06	-1.29135e-05	5.65332e-05	187	-0.228423	0.819567	Regimen	LMEM	1	NS
Altererythrobacter troitsensis	Maternal triple ARV - Infant NVP	Week74	-2.30916e-05	0.000101136	187	-0.228321	0.819646	Regimen	LMEM	1	NS
Staphylococcus epidermidis	Maternal triple ARV - Infant NVP	Week74	6.32426e-05	0.000285863	187	0.221234	0.825151	Regimen	LMEM	1	NS
Kocuria rosea	Maternal triple ARV - Infant NVP	Week50	1.70213e-05	7.71035e-05	187	0.220759	0.825521	Regimen	LMEM	1	NS
Granulicatella elegans	Maternal triple ARV - Infant NVP	Week50	0.000560484	0.00259492	186.747	0.215992	0.829229	Regimen	LMEM	1	NS
Psychrobacter faecalis	Maternal triple ARV - Infant NVP	Week26	0.000286345	0.00134896	186.988	0.212272	0.832126	Regimen	LMEM	1	NS
Fusobacterium nucleatum	Maternal triple ARV - Infant NVP	Week26	3.02512e-05	0.000143034	177.111	0.211496	0.832744	Regimen	LMEM	1	NS
Prevotella histicola	Maternal triple ARV - Infant NVP	Week06	-0.000396791	0.00188546	186.617	-0.210447	0.833548	Regimen	LMEM	1	NS
Actinomyces graevenitzii	Maternal triple ARV - Infant NVP	Week74	6.69172e-05	0.000325139	187	0.205811	0.837162	Regimen	LMEM	1	NS
Corynebacterium appendicis	Maternal triple ARV - Infant NVP	Week74	0.000354063	0.00173822	180.752	0.203693	0.838823	Regimen	LMEM	1	NS
Leptotrichia shahii	Maternal triple ARV - Infant NVP	Week06	-2.0585e-05	0.000103538	186.972	-0.198815	0.842623	Regimen	LMEM	1	NS
Actinomyces massiliensis	Maternal triple ARV - Infant NVP	Week06	1.01171e-05	5.13938e-05	187	0.196854	0.844155	Regimen	LMEM	1	NS
Empedobacter falsenii	Maternal triple ARV - Infant NVP	Week50	-6.29352e-05	0.000325973	185.75	-0.193069	0.847116	Regimen	LMEM	1	NS
Psychrobacter celer	Maternal triple ARV - Infant NVP	Week74	3.78666e-05	0.000196429	186.999	0.192775	0.847345	Regimen	LMEM	1	NS
Peptostreptococcus stomatis	Maternal triple ARV - Infant NVP	Week26	2.45361e-05	0.000127856	186.202	0.191905	0.848026	Regimen	LMEM	1	NS
Enhydrobacter aerosaccus	Maternal triple ARV - Infant NVP	Week26	0.000395457	0.00207452	161.923	0.190625	0.849058	Regimen	LMEM	1	NS
Granulicatella elegans	Maternal triple ARV - Infant NVP	Week06	-0.000489084	0.00259492	186.747	-0.188477	0.850707	Regimen	LMEM	1	NS
Lactobacillus iners	Maternal triple ARV - Infant NVP	Week06	-2.51869e-05	0.000133877	186.938	-0.188135	0.850975	Regimen	LMEM	1	NS
Psychrobacter phenylpyruvicus	Maternal triple ARV - Infant NVP	Week74	0.000310079	0.00168708	186.886	0.183796	0.854373	Regimen	LMEM	1	NS
Parvimonas micra	Maternal triple ARV - Infant NVP	Week50	-1.7617e-05	9.69927e-05	186.24	-0.181633	0.856069	Regimen	LMEM	1	NS
Oribacterium sinus	Maternal triple ARV - Infant NVP	Week26	2.17142e-05	0.000120102	187	0.180798	0.856722	Regimen	LMEM	1	NS
Kytococcus sedentarius	Maternal triple ARV - Infant NVP	Week26	1.06149e-05	5.89525e-05	187	0.180059	0.857302	Regimen	LMEM	1	NS
Scardovia wiggsiae	Maternal triple ARV - Infant NVP	Week74	-2.46592e-05	0.000137397	187	-0.179474	0.85776	Regimen	LMEM	1	NS
Prevotella nanceiensis	Maternal triple ARV - Infant NVP	Week06	-2.81228e-05	0.000158762	187	-0.177138	0.859591	Regimen	LMEM	1	NS
Bifidobacterium bifidum	Maternal triple ARV - Infant NVP	Week74	3.72891e-05	0.000211252	186.606	0.176515	0.860081	Regimen	LMEM	1	NS
Corynebacterium appendicis	Maternal triple ARV - Infant NVP	Week50	0.000299093	0.00170368	179.79	0.175557	0.86084	Regimen	LMEM	1	NS
Capnocytophaga sputigena	Maternal triple ARV - Infant NVP	Week06	-1.66271e-05	9.56786e-05	186.265	-0.173781	0.862226	Regimen	LMEM	1	NS
Streptococcus sanguinis	Maternal triple ARV - Infant NVP	Week26	-0.000297936	0.00173236	187	-0.171983	0.863637	Regimen	LMEM	1	NS
Chryseobacterium taklimakanense	Maternal triple ARV - Infant NVP	Week50	-2.15568e-05	0.000125411	187	-0.171889	0.863711	Regimen	LMEM	1	NS
Dermabacter hominis	Maternal triple ARV - Infant NVP	Week74	-9.80969e-06	5.84119e-05	187	-0.16794	0.866812	Regimen	LMEM	1	NS
Selenomonas sputigena	Maternal triple ARV - Infant NVP	Week06	-1.28708e-05	7.77775e-05	187	-0.165483	0.868743	Regimen	LMEM	1	NS
Corynebacterium matruchotii	Maternal triple ARV - Infant NVP	Week06	1.36878e-05	8.54492e-05	187	0.160187	0.872907	Regimen	LMEM	1	NS
Prevotella bivia	Maternal triple ARV - Infant NVP	Week74	3.24614e-05	0.000204611	187	0.158649	0.874116	Regimen	LMEM	1	NS
Corynebacterium aurimucosum	Maternal triple ARV - Infant NVP	Week26	0.000109189	0.000703139	186.798	0.155288	0.876762	Regimen	LMEM	1	NS
Prevotella oris	Maternal triple ARV - Infant NVP	Week74	-1.07003e-05	6.89791e-05	187	-0.155123	0.876891	Regimen	LMEM	1	NS
Corynebacterium imitans	Maternal triple ARV - Infant NVP	Week74	-1.43633e-05	9.33525e-05	187	-0.15386	0.877886	Regimen	LMEM	1	NS
Corynebacterium matruchotii	Maternal triple ARV - Infant NVP	Week50	-1.29414e-05	8.54492e-05	187	-0.151451	0.879783	Regimen	LMEM	1	NS
Paracoccus chinensis	Maternal triple ARV - Infant NVP	Week74	1.75483e-05	0.000134557	187	0.130415	0.896378	Regimen	LMEM	1	NS
Acinetobacter baumannii	Maternal triple ARV - Infant NVP	Week06	0.000781999	0.00602474	186.807	0.129798	0.896866	Regimen	LMEM	1	NS
Chryseobacterium anthropi	Maternal triple ARV - Infant NVP	Week06	-3.37478e-05	0.000261686	187	-0.128963	0.897526	Regimen	LMEM	1	NS
Prevotella pallens	Maternal triple ARV - Infant NVP	Week50	1.5423e-05	0.000119708	186.993	0.128839	0.897624	Regimen	LMEM	1	NS
Oribacterium sinus	Maternal triple ARV - Infant NVP	Week06	1.49671e-05	0.00011634	187	0.128649	0.897773	Regimen	LMEM	1	NS
Roseomonas genomospecies	Maternal triple ARV - Infant NVP	Week26	-1.07374e-05	8.64126e-05	187	-0.124257	0.901245	Regimen	LMEM	1	NS
Anaerococcus octavius	Maternal triple ARV - Infant NVP	Week26	6.78474e-05	0.000552605	187	0.122777	0.902415	Regimen	LMEM	1	NS
Rothia mucilaginosa	Maternal triple ARV - Infant NVP	Week06	0.00103315	0.00845626	185.652	0.122176	0.902892	Regimen	LMEM	1	NS
Anaerococcus octavius	Maternal triple ARV - Infant NVP	Week74	-6.46804e-05	0.000546572	187	-0.118338	0.905927	Regimen	LMEM	1	NS
Prevotella nigrescens	Maternal triple ARV - Infant NVP	Week74	6.58797e-06	5.62986e-05	186.359	0.117018	0.906972	Regimen	LMEM	1	NS
Lautropia mirabilis	Maternal triple ARV - Infant NVP	Week06	-1.6502e-05	0.000143295	186.983	-0.115161	0.908441	Regimen	LMEM	1	NS
Actinomyces graevenitzii	Maternal triple ARV - Infant NVP	Week06	3.6588e-05	0.00031843	187	0.114901	0.908647	Regimen	LMEM	1	NS
Megasphaera micronuciformis	Maternal triple ARV - Infant NVP	Week06	-2.82317e-05	0.000247165	186.05	-0.114222	0.909185	Regimen	LMEM	1	NS
Stenotrophomonas koreensis	Maternal triple ARV - Infant NVP	Week26	1.04683e-05	9.24446e-05	135.202	0.113239	0.910009	Regimen	LMEM	1	NS
Acinetobacter soli	Maternal triple ARV - Infant NVP	Week50	2.24265e-05	0.000200926	187	0.111615	0.911248	Regimen	LMEM	1	NS
Corynebacterium glaucum	Maternal triple ARV - Infant NVP	Week74	-3.74838e-05	0.000339785	186.827	-0.110316	0.912277	Regimen	LMEM	1	NS
Salinicoccus roseus	Maternal triple ARV - Infant NVP	Week50	7.92841e-05	0.000741851	187	0.106873	0.915004	Regimen	LMEM	1	NS
Salinicoccus roseus	Maternal triple ARV - Infant NVP	Week26	-8.0978e-05	0.000765842	187	-0.105737	0.915904	Regimen	LMEM	1	NS
Chryseobacterium haifense	Maternal triple ARV - Infant NVP	Week50	-4.93544e-06	4.67353e-05	187	-0.105604	0.91601	Regimen	LMEM	1	NS
Skermanella aerolata	Maternal triple ARV - Infant NVP	Week50	-7.61905e-06	7.35113e-05	187	-0.103645	0.917562	Regimen	LMEM	1	NS
Psychrobacter phenylpyruvicus	Maternal triple ARV - Infant NVP	Week26	-0.000172928	0.00170568	186.896	-0.101384	0.919354	Regimen	LMEM	1	NS
Empedobacter falsenii	Maternal triple ARV - Infant NVP	Week26	-3.36531e-05	0.000336427	186.025	-0.100031	0.920428	Regimen	LMEM	1	NS
Chryseobacterium anthropi	Maternal triple ARV - Infant NVP	Week26	-2.54499e-05	0.000270149	187	-0.094207	0.925046	Regimen	LMEM	1	NS
Brevibacterium luteolum	Maternal triple ARV - Infant NVP	Week74	9.55256e-06	0.000104194	186.864	0.0916805	0.92705	Regimen	LMEM	1	NS
Moraxella atlantae	Maternal triple ARV - Infant NVP	Week06	-1.321e-05	0.00014975	187	-0.0882141	0.929801	Regimen	LMEM	1	NS
Corynebacterium pyruviciproducens	Maternal triple ARV - Infant NVP	Week50	-5.49379e-06	6.35102e-05	187	-0.0865025	0.931159	Regimen	LMEM	1	NS
Capnocytophaga sputigena	Maternal triple ARV - Infant NVP	Week26	-8.5177e-06	9.87563e-05	186.429	-0.0862497	0.931361	Regimen	LMEM	1	NS
Prevotella pallens	Maternal triple ARV - Infant NVP	Week06	-1.02967e-05	0.000119708	186.993	-0.086015	0.931547	Regimen	LMEM	1	NS
Chryseobacterium haifense	Maternal triple ARV - Infant NVP	Week74	4.05177e-06	4.772e-05	187	0.0849072	0.932426	Regimen	LMEM	1	NS
Salinicoccus carnicancri	Maternal triple ARV - Infant NVP	Week26	-1.12699e-05	0.000136648	187	-0.0824739	0.934358	Regimen	LMEM	1	NS
Atopostipes suicloacalis	Maternal triple ARV - Infant NVP	Week74	-4.20267e-06	5.10609e-05	187	-0.082307	0.934491	Regimen	LMEM	1	NS
Bifidobacterium bifidum	Maternal triple ARV - Infant NVP	Week06	-1.69159e-05	0.000206909	186.536	-0.0817553	0.934929	Regimen	LMEM	1	NS
Prevotella intermedia	Maternal triple ARV - Infant NVP	Week74	-5.86046e-06	7.74894e-05	186.121	-0.0756291	0.939795	Regimen	LMEM	1	NS
Prevotella salivae	Maternal triple ARV - Infant NVP	Week06	-3.15532e-05	0.00041888	186.996	-0.0753275	0.940035	Regimen	LMEM	1	NS
Prevotella histicola	Maternal triple ARV - Infant NVP	Week26	-0.000146566	0.00194625	186.704	-0.0753072	0.940051	Regimen	LMEM	1	NS
Leptotrichia shahii	Maternal triple ARV - Infant NVP	Week26	-7.9074e-06	0.000106885	186.978	-0.0739804	0.941105	Regimen	LMEM	1	NS
Salinicoccus halodurans	Maternal triple ARV - Infant NVP	Week50	-1.49117e-05	0.000202856	186.999	-0.0735088	0.94148	Regimen	LMEM	1	NS
Acinetobacter baumannii	Maternal triple ARV - Infant NVP	Week74	-0.000448488	0.00615144	186.836	-0.0729077	0.941958	Regimen	LMEM	1	NS
Finegoldia magna	Maternal triple ARV - Infant NVP	Week26	3.02581e-05	0.000419205	187	0.0721798	0.942536	Regimen	LMEM	1	NS
Campylobacter concisus	Maternal triple ARV - Infant NVP	Week06	1.43556e-05	0.000205696	186.9	0.0697903	0.944435	Regimen	LMEM	1	NS
Corynebacterium durum	Maternal triple ARV - Infant NVP	Week06	2.03801e-05	0.000292069	186.86	0.0697784	0.944445	Regimen	LMEM	1	NS
Prevotella melaninogenica	Maternal triple ARV - Infant NVP	Week26	0.000110584	0.00167068	187	0.066191	0.947296	Regimen	LMEM	1	NS
Prevotella bivia	Maternal triple ARV - Infant NVP	Week06	-1.31652e-05	0.000200389	187	-0.0656981	0.947688	Regimen	LMEM	1	NS
Selenomonas sputigena	Maternal triple ARV - Infant NVP	Week26	-5.12268e-06	8.02928e-05	187	-0.0638	0.949198	Regimen	LMEM	1	NS
Streptococcus mutans	Maternal triple ARV - Infant NVP	Week06	5.65367e-05	0.000918386	186.962	0.0615609	0.950978	Regimen	LMEM	1	NS
Haemophilus influenzae	Maternal triple ARV - Infant NVP	Week06	6.7638e-06	0.000115284	186.964	0.0586709	0.953277	Regimen	LMEM	1	NS
Psychrobacter faecalis	Maternal triple ARV - Infant NVP	Week74	7.76313e-05	0.00133424	186.986	0.0581841	0.953664	Regimen	LMEM	1	NS
Psychrobacter sanguinis	Maternal triple ARV - Infant NVP	Week50	3.78863e-05	0.000714225	186.99	0.0530454	0.957752	Regimen	LMEM	1	NS
Facklamia tabacinasalis	Maternal triple ARV - Infant NVP	Week26	0.000113326	0.00214444	186.836	0.0528461	0.957911	Regimen	LMEM	1	NS
Rothia dentocariosa	Maternal triple ARV - Infant NVP	Week06	2.15131e-05	0.000417826	186.691	0.0514881	0.958992	Regimen	LMEM	1	NS
Corynebacterium pyruviciproducens	Maternal triple ARV - Infant NVP	Week26	-3.3713e-06	6.5564e-05	187	-0.0514199	0.959046	Regimen	LMEM	1	NS
Veillonella dispar	Maternal triple ARV - Infant NVP	Week50	4.51454e-05	0.000893953	187	0.0505009	0.959777	Regimen	LMEM	1	NS
Anaerococcus provenciensis	Maternal triple ARV - Infant NVP	Week74	3.33335e-06	6.79607e-05	187	0.0490482	0.960933	Regimen	LMEM	1	NS
Prevotella veroralis	Maternal triple ARV - Infant NVP	Week26	2.67958e-06	5.7507e-05	153.485	0.0465956	0.962896	Regimen	LMEM	1	NS
Stenotrophomonas koreensis	Maternal triple ARV - Infant NVP	Week06	4.19912e-06	9.02949e-05	129.405	0.0465045	0.96298	Regimen	LMEM	1	NS
Prevotella copri	Maternal triple ARV - Infant NVP	Week06	1.48279e-05	0.000319772	187	0.0463703	0.963065	Regimen	LMEM	1	NS
Veillonella dispar	Maternal triple ARV - Infant NVP	Week06	4.06593e-05	0.000893953	187	0.0454826	0.963771	Regimen	LMEM	1	NS
Stomatobaculum longum	Maternal triple ARV - Infant NVP	Week26	2.52502e-06	5.83615e-05	187	0.0432652	0.965536	Regimen	LMEM	1	NS
Anaerococcus prevotii	Maternal triple ARV - Infant NVP	Week74	4.57835e-06	0.00010627	187	0.0430823	0.965682	Regimen	LMEM	1	NS
Paracoccus chinensis	Maternal triple ARV - Infant NVP	Week50	4.86851e-06	0.000131781	187	0.036944	0.970569	Regimen	LMEM	1	NS
Brevibacterium pityocampae	Maternal triple ARV - Infant NVP	Week06	1.15321e-05	0.000334013	186.96	0.0345259	0.972495	Regimen	LMEM	1	NS
Prevotella nanceiensis	Maternal triple ARV - Infant NVP	Week26	5.51058e-06	0.000163896	187	0.0336225	0.973214	Regimen	LMEM	1	NS
Paracoccus sphaerophysae	Maternal triple ARV - Infant NVP	Week50	-1.98911e-06	6.01849e-05	187	-0.0330501	0.97367	Regimen	LMEM	1	NS
Stomatobaculum longum	Maternal triple ARV - Infant NVP	Week74	-1.74152e-06	5.77243e-05	187	-0.0301697	0.975964	Regimen	LMEM	1	NS
Skermanella aerolata	Maternal triple ARV - Infant NVP	Week74	2.13039e-06	7.50601e-05	187	0.0283824	0.977387	Regimen	LMEM	1	NS
Rothia dentocariosa	Maternal triple ARV - Infant NVP	Week50	-1.17616e-05	0.000417826	186.691	-0.0281496	0.977573	Regimen	LMEM	1	NS
Psychrobacter sanguinis	Maternal triple ARV - Infant NVP	Week74	2.01008e-05	0.000729269	186.991	0.0275629	0.97804	Regimen	LMEM	1	NS
Corynebacterium matruchotii	Maternal triple ARV - Infant NVP	Week26	-2.39231e-06	8.82125e-05	187	-0.0271198	0.978393	Regimen	LMEM	1	NS
Anaerococcus provenciensis	Maternal triple ARV - Infant NVP	Week50	1.72667e-06	6.65584e-05	187	0.0259422	0.979331	Regimen	LMEM	1	NS
Corynebacterium appendicis	Maternal triple ARV - Infant NVP	Week26	3.18135e-05	0.00175671	181.22	0.0181097	0.985571	Regimen	LMEM	1	NS
Lactobacillus iners	Maternal triple ARV - Infant NVP	Week26	-2.40714e-06	0.000138203	186.952	-0.0174175	0.986122	Regimen	LMEM	1	NS
Corynebacterium kroppenstedtii	Maternal triple ARV - Infant NVP	Week26	-7.73816e-06	0.000461173	180.33	-0.0167793	0.986631	Regimen	LMEM	1	NS
Psychrobacter faecalis	Maternal triple ARV - Infant NVP	Week50	-2.06659e-05	0.00130671	186.984	-0.0158151	0.987399	Regimen	LMEM	1	NS
Facklamia tabacinasalis	Maternal triple ARV - Infant NVP	Week50	-3.25817e-05	0.00207739	186.788	-0.0156839	0.987503	Regimen	LMEM	1	NS
Corynebacterium jeikeium	Maternal triple ARV - Infant NVP	Week50	8.18949e-07	5.33261e-05	187	0.0153574	0.987763	Regimen	LMEM	1	NS
Chryseobacterium anthropi	Maternal triple ARV - Infant NVP	Week74	3.96008e-06	0.0002672	187	0.0148207	0.988191	Regimen	LMEM	1	NS
Nosocomiicoccus massiliensis	Maternal triple ARV - Infant NVP	Week06	-4.15743e-06	0.000291396	186.94	-0.0142673	0.988632	Regimen	LMEM	1	NS
Prevotella oris	Maternal triple ARV - Infant NVP	Week50	-8.62924e-07	6.75558e-05	187	-0.0127735	0.989822	Regimen	LMEM	1	NS
Nosocomiicoccus massiliensis	Maternal triple ARV - Infant NVP	Week74	3.69273e-06	0.00029753	186.949	0.0124113	0.990111	Regimen	LMEM	1	NS
Prevotella oris	Maternal triple ARV - Infant NVP	Week06	-8.11084e-07	6.75558e-05	187	-0.0120061	0.990434	Regimen	LMEM	1	NS
Facklamia tabacinasalis	Maternal triple ARV - Infant NVP	Week74	2.31955e-05	0.00212108	186.821	0.0109357	0.991286	Regimen	LMEM	1	NS
Paracoccus yeei	Maternal triple ARV - Infant NVP	Week06	-3.03582e-06	0.000310873	187	-0.00976547	0.992219	Regimen	LMEM	1	NS
Peptoniphilus massiliensis	Maternal triple ARV - Infant NVP	Week06	-4.23462e-07	6.21485e-05	184.19	-0.00681371	0.994571	Regimen	LMEM	1	NS
Streptococcus peroris	Maternal triple ARV - Infant NVP	Week06	-7.81366e-06	0.00200456	186.998	-0.00389793	0.996894	Regimen	LMEM	1	NS
Corynebacterium aurimucosum	Maternal triple ARV - Infant NVP	Week50	2.28925e-06	0.000681162	186.738	0.00336079	0.997322	Regimen	LMEM	1	NS
Psychrobacter celer	Maternal triple ARV - Infant NVP	Week50	-4.85767e-07	0.000192376	186.999	-0.00252509	0.997988	Regimen	LMEM	1	NS
Campylobacter concisus	Maternal triple ARV - Infant NVP	Week74	-3.06841e-07	0.000210025	186.916	-0.00146098	0.998836	Regimen	LMEM	1	NS
Psychrobacter celer	Maternal triple ARV - Infant NVP	Week26	-1.90818e-08	0.000198597	186.999	-9.60828e-05	0.999923	Regimen	LMEM	1	NS
Salinicoccus halodurans	Maternal triple ARV - Infant NVP	Week26	-1.92282e-08	0.000209416	187	-9.18184e-05	0.999927	Regimen	LMEM	1	NS
Haemophilus influenzae	Maternal triple ARV - Infant NVP	Week26	-2.69827e-09	0.00011901	186.972	-2.26727e-05	0.999982	Regimen	LMEM	1	NS
Altererythrobacter dongtanensis	Maternal triple ARV - Infant NVP	Week26	1.24514e-10	8.62453e-05	187	1.44372e-06	0.999999	Regimen	LMEM	1	NS
Bifidobacterium dentium	Maternal triple ARV - Infant NVP	Week26	1.62373e-10	0.000309561	187	5.24527e-07	1	Regimen	LMEM	1	NS
Bifidobacterium dentium	Maternal triple ARV - Infant NVP	Week74	4.3324e-11	0.000306182	187	1.41498e-07	1	Regimen	LMEM	1	NS
Staphylococcus epidermidis	Maternal triple ARV - Infant NVP	Week26	7.479e-13	0.000289018	187	2.58773e-09	1	Regimen	LMEM	1	NS
Capnocytophaga leadbetteri	Maternal triple ARV - Infant NVP	Week06	2.83395e-19	8.05435e-05	187	3.51853e-15	1	Regimen	LMEM	1	NS
Corynebacterium sputi	Maternal triple ARV - Infant NVP	Week06	-3.23681e-19	0.000110873	136.909	-2.91938e-15	1	Regimen	LMEM	1	NS
Capnocytophaga granulosa	Maternal triple ARV - Infant NVP	Week06	9.31708e-20	4.64491e-05	187	2.00587e-15	1	Regimen	LMEM	1	NS
Kingella oralis	Maternal triple ARV - Infant NVP	Week06	2.54279e-19	0.000131429	187	1.93472e-15	1	Regimen	LMEM	1	NS
Alloprevotella tannerae	Maternal triple ARV - Infant NVP	Week06	1.85849e-19	0.000106766	186.765	1.74072e-15	1	Regimen	LMEM	1	NS
Prevotella veroralis	Maternal triple ARV - Infant NVP	Week06	-8.87606e-20	5.60112e-05	148.386	-1.58469e-15	1	Regimen	LMEM	1	NS
Prevotella timonensis	Maternal triple ARV - Infant NVP	Week06	-6.30854e-20	4.28095e-05	187	-1.47363e-15	1	Regimen	LMEM	1	NS
Staphylococcus haemolyticus	Maternal triple ARV - Infant NVP	Week06	2.79512e-19	0.0002711	187	1.03103e-15	1	Regimen	LMEM	1	NS
Atopostipes suicloacalis	Maternal triple ARV - Infant NVP	Week50	4.06576e-20	5.00073e-05	187	8.13033e-16	1	Regimen	LMEM	1	NS
Kocuria rosea	Maternal triple ARV - Infant NVP	Week06	6.98781e-20	7.71035e-05	187	9.0629e-16	1	Regimen	LMEM	1	NS
Bifidobacterium dentium	Maternal triple ARV - Infant NVP	Week50	2.1684e-19	0.000299864	187	7.2313e-16	1	Regimen	LMEM	1	NS
Staphylococcus epidermidis	Maternal triple ARV - Infant NVP	Week06	-2.0187e-19	0.000279964	187	-7.21057e-16	1	Regimen	LMEM	1	NS
Actinomyces massiliensis	Maternal triple ARV - Infant NVP	Week50	3.04932e-20	5.13938e-05	187	5.93324e-16	1	Regimen	LMEM	1	NS
Amaricoccus kaplicensis	Maternal triple ARV - Infant NVP	Week06	-1.24228e-19	0.000242324	187	-5.12652e-16	1	Regimen	LMEM	1	NS
Cardiobacterium valvarum	Maternal triple ARV - Infant NVP	Week06	-4.65854e-20	9.66195e-05	187	-4.82153e-16	1	Regimen	LMEM	1	NS
Kytococcus sedentarius	Maternal triple ARV - Infant NVP	Week06	3.49391e-20	5.71057e-05	187	6.11831e-16	1	Regimen	LMEM	1	NS
Rothia terrae	Maternal triple ARV - Infant NVP	Week50	1.0842e-19	0.000202197	187	5.36211e-16	1	Regimen	LMEM	1	NS
Anaerococcus murdochii	Maternal triple ARV - Infant NVP	Week26	2.71051e-20	6.14222e-05	187	4.4129e-16	1	Regimen	LMEM	1	NS
Massilia haematophila	Maternal triple ARV - Infant NVP	Week50	5.42101e-20	0.000138457	187	3.91531e-16	1	Regimen	LMEM	1	NS
Moraxella atlantae	Maternal triple ARV - Infant NVP	Week50	-6.43745e-20	0.00014975	187	-4.29881e-16	1	Regimen	LMEM	1	NS
Salinicoccus carnicancri	Maternal triple ARV - Infant NVP	Week74	-5.42101e-20	0.000135156	187	-4.01092e-16	1	Regimen	LMEM	1	NS
Scardovia wiggsiae	Maternal triple ARV - Infant NVP	Week26	-5.42101e-20	0.000138914	187	-3.90243e-16	1	Regimen	LMEM	1	NS
Scardovia wiggsiae	Maternal triple ARV - Infant NVP	Week50	5.42101e-20	0.000134562	187	4.02863e-16	1	Regimen	LMEM	1	NS
Altererythrobacter dongtanensis	Maternal triple ARV - Infant NVP	Week06	-1.55288e-20	8.35436e-05	187	-1.85876e-16	1	Regimen	LMEM	1	NS
Altererythrobacter dongtanensis	Maternal triple ARV - Infant NVP	Week50	-2.49501e-20	8.35436e-05	187	-2.98648e-16	1	Regimen	LMEM	1	NS
Bacillus longiquaesitum	Maternal triple ARV - Infant NVP	Week26	-6.77626e-21	3.38033e-05	187	-2.00462e-16	1	Regimen	LMEM	1	NS
Neisseria elongata	Maternal triple ARV - Infant NVP	Week26	1.4274e-20	4.46858e-05	187	3.1943e-16	1	Regimen	LMEM	1	NS
Ornithinimicrobium humiphilum	Maternal triple ARV - Infant NVP	Week26	1.35525e-20	5.88385e-05	187	2.30334e-16	1	Regimen	LMEM	1	NS
Prevotella nigrescens	Maternal triple ARV - Infant NVP	Week06	1.66648e-20	5.51432e-05	186.245	3.02209e-16	1	Regimen	LMEM	1	NS
Salinicoccus halitifaciens	Maternal triple ARV - Infant NVP	Week50	-5.42101e-20	0.000265451	187	-2.04219e-16	1	Regimen	LMEM	1	NS
Staphylococcus haemolyticus	Maternal triple ARV - Infant NVP	Week26	-8.36094e-20	0.000279867	187	-2.98747e-16	1	Regimen	LMEM	1	NS
Streptococcus pyogenes	Maternal triple ARV - Infant NVP	Week50	3.38813e-20	0.000168018	187	2.01653e-16	1	Regimen	LMEM	1	NS
Capnocytophaga granulosa	Maternal triple ARV - Infant NVP	Week26	-6.6877e-21	4.79512e-05	187	-1.39469e-16	1	Regimen	LMEM	1	NS
Corynebacterium aquatimens	Maternal triple ARV - Infant NVP	Week06	-8.2495e-21	4.87578e-05	187	-1.69193e-16	1	Regimen	LMEM	1	NS
Corynebacterium genitalium	Maternal triple ARV - Infant NVP	Week26	2.71051e-20	0.000204	187	1.32868e-16	1	Regimen	LMEM	1	NS
Kingella oralis	Maternal triple ARV - Infant NVP	Week26	-1.57932e-20	0.000135679	187	-1.16401e-16	1	Regimen	LMEM	1	NS
Leptotrichia hongkongensis	Maternal triple ARV - Infant NVP	Week26	-1.35525e-20	9.24846e-05	187	-1.46538e-16	1	Regimen	LMEM	1	NS
Streptococcus pyogenes	Maternal triple ARV - Infant NVP	Week26	-2.03288e-20	0.000173451	187	-1.17202e-16	1	Regimen	LMEM	1	NS
Acinetobacter soli	Maternal triple ARV - Infant NVP	Week06	-7.76424e-21	0.000200926	187	-3.86422e-17	1	Regimen	LMEM	1	NS
Amaricoccus kaplicensis	Maternal triple ARV - Infant NVP	Week26	-1.52912e-20	0.00025016	187	-6.11256e-17	1	Regimen	LMEM	1	NS
Cardiobacterium valvarum	Maternal triple ARV - Infant NVP	Week74	-2.31382e-21	9.86552e-05	187	-2.34536e-17	1	Regimen	LMEM	1	NS
Chryseobacterium haifense	Maternal triple ARV - Infant NVP	Week26	0	4.82467e-05	187	0	1	Regimen	LMEM	1	NS
Corynebacterium pyruviciproducens	Maternal triple ARV - Infant NVP	Week06	-6.30844e-21	6.35102e-05	187	-9.93296e-17	1	Regimen	LMEM	1	NS
Corynebacterium pyruviciproducens	Maternal triple ARV - Infant NVP	Week74	-7.74492e-22	6.48482e-05	187	-1.19432e-17	1	Regimen	LMEM	1	NS
Dermabacter hominis	Maternal triple ARV - Infant NVP	Week26	0	5.90567e-05	187	0	1	Regimen	LMEM	1	NS
Kocuria rosea	Maternal triple ARV - Infant NVP	Week26	-2.74626e-21	7.95969e-05	187	-3.45021e-17	1	Regimen	LMEM	1	NS
Massilia haematophila	Maternal triple ARV - Infant NVP	Week74	0	0.000141374	187	0	1	Regimen	LMEM	1	NS
Neisseria elongata	Maternal triple ARV - Infant NVP	Week06	-3.88212e-21	4.3286e-05	187	-8.96854e-17	1	Regimen	LMEM	1	NS
Neisseria elongata	Maternal triple ARV - Infant NVP	Week74	-3.88212e-21	4.4198e-05	187	-8.78348e-17	1	Regimen	LMEM	1	NS
Prevotella oris	Maternal triple ARV - Infant NVP	Week26	-6.45863e-21	6.97404e-05	187	-9.26095e-17	1	Regimen	LMEM	1	NS
Prevotella timonensis	Maternal triple ARV - Infant NVP	Week50	2.86408e-21	4.28095e-05	187	6.69027e-17	1	Regimen	LMEM	1	NS
Salinicoccus halitifaciens	Maternal triple ARV - Infant NVP	Week26	0	0.000274035	187	0	1	Regimen	LMEM	1	NS
