# Supplementary material for: Maternal HIV infection and the milk microbiome
Source: Microbiome. 2024 Sep 28;12:182. doi: 10.1186/s40168-024-01843-8 (PMC11439335; doi:10.1186/s40168-024-01843-8)
Supplement: Supplementary file 9 — Supplementary Material 8: Table S4. Statistical comparisons of alpha diversity and genus- and species-level relative abundances for the ZEBS cohort. [file 40168_2024_1843_MOESM8_ESM.xlsx]

## Sheet: alpha diversity
contrast	Visit	estimate	SE	df	t.ratio	p.value	alpha_metric	metadata_variable	padj	dir
<=350 - >350	1 Wk	13.9905	5.2347	227	2.67264	0.0080717	Observed	cd4bl_binned	0.207496	NS
<=200 - >200	1 Wk	9.68333	5.39772	227	1.79397	0.0741494	Observed	cd4bl_binned2	0.829704	NS
<=200 - >200	4.5 Mo	8.81926	6.00969	227	1.46751	0.143623	Observed	cd4bl_binned2	0.829704	NS
Transmitter - Control	4 Mo	5.32855	5.85318	227	0.910369	0.363594	Observed	Transmitter	0.829704	NS
<=350 - >350	4.5 Mo	4.34122	5.97528	227	0.72653	0.468263	Observed	cd4bl_binned	0.829704	NS
Transmitter - Control	1 Mo	2.55962	5.73709	227	0.446153	0.655912	Observed	Transmitter	0.875816	NS
Transmitter - Control	1 Wk	1.42316	5.38164	227	0.264447	0.791675	Observed	Transmitter	0.93187	NS
<=350 - >350	1 Wk	0.257732	0.156169	227	1.65034	0.100256	Shannon	cd4bl_binned	0.829704	NS
<=200 - >200	4.5 Mo	0.231499	0.178637	227	1.29592	0.196319	Shannon	cd4bl_binned2	0.829704	NS
<=200 - >200	1 Wk	0.19865	0.160446	227	1.23811	0.216954	Shannon	cd4bl_binned2	0.829704	NS
<=350 - >350	4.5 Mo	0.19517	0.178263	227	1.09484	0.274746	Shannon	cd4bl_binned	0.829704	NS
<=200 - >200	4 Mo	0.0801515	0.167031	227	0.479859	0.63179	Shannon	cd4bl_binned2	0.875816	NS
Transmitter - Control	1 Mo	0.0755308	0.169795	227	0.444836	0.656862	Shannon	Transmitter	0.875816	NS
<=200 - >200	1 Wk	0.0561681	0.0452307	227	1.24181	0.215588	Simpson	cd4bl_binned2	0.829704	NS
<=350 - >350	1 Wk	0.0507874	0.0441152	227	1.15124	0.250844	Simpson	cd4bl_binned	0.829704	NS
<=350 - >350	4 Mo	0.0390439	0.0477667	227	0.817387	0.414564	Simpson	cd4bl_binned	0.829704	NS
<=350 - >350	4.5 Mo	0.0342735	0.0503564	227	0.680619	0.496806	Simpson	cd4bl_binned	0.829704	NS
<=200 - >200	4.5 Mo	0.0332539	0.0503588	227	0.66034	0.509705	Simpson	cd4bl_binned2	0.829704	NS
Transmitter - Control	1 Mo	0.0312472	0.0476195	227	0.656184	0.51237	Simpson	Transmitter	0.829704	NS
<=200 - >200	4 Mo	0.0299372	0.0470872	227	0.635781	0.52556	Simpson	cd4bl_binned2	0.829704	NS
Transmitter - Control	4 Mo	0.0162335	0.17323	227	0.0937105	0.925422	Shannon	Transmitter	0.970964	NS
Transmitter - Control	4 Mo	-0.00236238	0.0485831	227	-0.0486255	0.96126	Simpson	Transmitter	0.970964	NS
<=350 - >350	4 Mo	-0.00616168	0.169095	227	-0.0364391	0.970964	Shannon	cd4bl_binned	0.970964	NS
Transmitter - Control	4.5 Mo	-0.00784199	0.0488489	227	-0.160536	0.872602	Simpson	Transmitter	0.970964	NS
<=350 - >350	1 Mo	-0.0306308	0.0462867	227	-0.661762	0.508795	Simpson	cd4bl_binned	0.829704	NS
<=200 - >200	1 Mo	-0.0324169	0.0462889	227	-0.700318	0.484446	Simpson	cd4bl_binned2	0.829704	NS
Transmitter - Control	1 Wk	-0.0648612	0.0446692	227	-1.45203	0.147873	Simpson	Transmitter	0.829704	NS
Transmitter - Control	4.5 Mo	-0.107998	0.174178	227	-0.620045	0.53585	Shannon	Transmitter	0.829704	NS
<=200 - >200	1 Mo	-0.123141	0.1642	227	-0.749946	0.454064	Shannon	cd4bl_binned2	0.829704	NS
Transmitter - Control	1 Wk	-0.136548	0.159275	227	-0.85731	0.392178	Shannon	Transmitter	0.829704	NS
<=350 - >350	1 Mo	-0.167999	0.163856	227	-1.02529	0.306319	Shannon	cd4bl_binned	0.829704	NS
<=200 - >200	4 Mo	-0.558704	5.61927	227	-0.0994265	0.920887	Observed	cd4bl_binned2	0.970964	NS
Transmitter - Control	4.5 Mo	-1.2873	5.88521	227	-0.218735	0.827053	Observed	Transmitter	0.945203	NS
<=350 - >350	1 Mo	-1.42179	5.49237	227	-0.258867	0.795972	Observed	cd4bl_binned	0.93187	NS
<=200 - >200	1 Mo	-3.72179	5.524	227	-0.67375	0.501156	Observed	cd4bl_binned2	0.829704	NS
<=350 - >350	4 Mo	-5.03056	5.66799	227	-0.887538	0.375728	Observed	cd4bl_binned	0.829704	NS

## Sheet: genus
Genus	contrast	Visit	Estimate	SE	df	t.ratio	p.value	metadata_variable	model	nsamps_detected	padj	dir
Staphylococcus	Transmitter - Control	1 Wk	0.201655	0.0691589	227	2.91583	0.00390303	Transmitter	LMEM	225	0.327432	NS
Acinetobacter	Transmitter - Control	4.5 Mo	-0.0761359	0.0273296	226.639	-2.78584	0.00579097	Transmitter	LMEM	115	0.327432	NS
Gemella	<=350 - >350	4.5 Mo	-0.0156423	0.00598753	226.443	-2.61248	0.00959035	cd4bl_binned	LMEM	72	0.327432	NS
Paracoccus	<=200 - >200	4 Mo	0.00899949	0.00346867	220.242	2.59451	0.0101087	cd4bl_binned2	LMEM	28	0.327432	NS
Acinetobacter	<=350 - >350	4.5 Mo	0.0721632	0.0282775	226.818	2.55197	0.0113692	cd4bl_binned	LMEM	115	0.327432	NS
Paracoccus	Transmitter - Control	4 Mo	0.00870628	0.00359858	221.201	2.41937	0.0163558	Transmitter	LMEM	28	0.39254	NS
Streptococcus	Transmitter - Control	1 Wk	-0.14064	0.0640021	226.824	-2.19742	0.0290022	Transmitter	LMEM	222	0.596617	NS
Rothia	Transmitter - Control	4.5 Mo	0.0190797	0.00902672	224.4	2.1137	0.0356455	Transmitter	LMEM	115	0.641619	NS
Corynebacterium	<=350 - >350	1 Mo	-0.0196555	0.00995467	194.898	-1.9745	0.0497376	cd4bl_binned	LMEM	125	0.795801	NS
Veillonella	Transmitter - Control	1 Wk	-0.0395318	0.0228507	223.059	-1.73	0.0850128	Transmitter	LMEM	135	0.889956	NS
Streptococcus	<=350 - >350	4 Mo	0.119328	0.0689872	226.941	1.72971	0.0850413	cd4bl_binned	LMEM	222	0.889956	NS
Bifidobacterium	<=200 - >200	4 Mo	-0.0128734	0.00764193	216.908	-1.68457	0.0935102	cd4bl_binned2	LMEM	64	0.889956	NS
Bradyrhizobium	Transmitter - Control	1 Mo	-0.00680672	0.00406866	207.731	-1.67296	0.09584	Transmitter	LMEM	32	0.889956	NS
Paracoccus	<=200 - >200	4.5 Mo	0.00618085	0.00370458	223.277	1.66843	0.0966311	cd4bl_binned2	LMEM	28	0.889956	NS
Limosilactobacillus	<=350 - >350	4.5 Mo	-0.00790149	0.00475628	216.975	-1.66128	0.0981024	cd4bl_binned	LMEM	28	0.889956	NS
Rothia	<=350 - >350	1 Mo	-0.0139797	0.00859596	222.679	-1.62631	0.105299	cd4bl_binned	LMEM	115	0.889956	NS
Bifidobacterium	<=200 - >200	4.5 Mo	0.0131549	0.00815315	221.245	1.61348	0.108066	cd4bl_binned2	LMEM	64	0.889956	NS
Streptococcus	<=200 - >200	1 Mo	0.106762	0.0667741	226.994	1.59885	0.111244	cd4bl_binned2	LMEM	222	0.889956	NS
Corynebacterium	<=200 - >200	1 Mo	-0.0147928	0.0100288	191.036	-1.47503	0.14185	cd4bl_binned2	LMEM	125	0.993782	NS
Gemella	Transmitter - Control	4.5 Mo	0.00837592	0.00585041	226.454	1.43168	0.153614	Transmitter	LMEM	72	0.993782	NS
Granulicatella	<=350 - >350	1 Mo	-0.00379094	0.00281083	226.64	-1.34869	0.178784	cd4bl_binned	LMEM	41	0.993782	NS
Granulicatella	<=200 - >200	1 Mo	-0.00376183	0.00281514	226.734	-1.33629	0.182795	cd4bl_binned2	LMEM	41	0.993782	NS
Corynebacterium	Transmitter - Control	1 Mo	-0.0132831	0.010209	201.773	-1.30112	0.194701	Transmitter	LMEM	125	0.993782	NS
Staphylococcus	<=350 - >350	4 Mo	-0.0977001	0.0751213	227	-1.30056	0.194726	cd4bl_binned	LMEM	225	0.993782	NS
Granulicatella	<=350 - >350	4.5 Mo	-0.00396662	0.00306116	226.85	-1.29579	0.196365	cd4bl_binned	LMEM	41	0.993782	NS
Corynebacterium	Transmitter - Control	1 Wk	-0.0123998	0.00965025	191.258	-1.28492	0.200373	Transmitter	LMEM	125	0.993782	NS
Paracoccus	<=350 - >350	4.5 Mo	0.00475477	0.0037647	223.148	1.26299	0.207912	cd4bl_binned	LMEM	28	0.993782	NS
Gemella	Transmitter - Control	1 Wk	-0.00657909	0.00534489	225.734	-1.23091	0.219637	Transmitter	LMEM	72	0.993782	NS
Granulicatella	Transmitter - Control	1 Mo	-0.00353288	0.00288909	226.818	-1.22284	0.222661	Transmitter	LMEM	41	0.993782	NS
Staphylococcus	<=200 - >200	4 Mo	-0.0889968	0.0742351	227	-1.19885	0.231836	cd4bl_binned2	LMEM	225	0.993782	NS
Corynebacterium	Transmitter - Control	4.5 Mo	-0.0122878	0.0104365	205.969	-1.17738	0.240401	Transmitter	LMEM	125	0.993782	NS
Bradyrhizobium	Transmitter - Control	4 Mo	-0.00486951	0.00414391	210.104	-1.1751	0.241285	Transmitter	LMEM	32	0.993782	NS
Rothia	<=200 - >200	1 Mo	-0.00997577	0.00860952	222.412	-1.15869	0.247825	cd4bl_binned2	LMEM	115	0.993782	NS
Bifidobacterium	Transmitter - Control	1 Wk	-0.00819466	0.0073027	215.711	-1.12214	0.26305	Transmitter	LMEM	64	0.993782	NS
Staphylococcus	<=350 - >350	1 Mo	0.0816131	0.0727613	227	1.12166	0.263194	cd4bl_binned	LMEM	225	0.993782	NS
Gemella	<=200 - >200	4.5 Mo	-0.00679264	0.00606406	226.596	-1.12015	0.263837	cd4bl_binned2	LMEM	72	0.993782	NS
Granulicatella	Transmitter - Control	1 Wk	-0.00299637	0.00270757	226.684	-1.10667	0.269611	Transmitter	LMEM	41	0.993782	NS
Streptococcus	<=200 - >200	4 Mo	0.0750348	0.0679397	226.995	1.10443	0.270575	cd4bl_binned2	LMEM	222	0.993782	NS
Rothia	<=200 - >200	4.5 Mo	-0.0102952	0.00936126	224.8	-1.09976	0.272611	cd4bl_binned2	LMEM	115	0.993782	NS
Bradyrhizobium	<=200 - >200	4 Mo	0.00441782	0.00406122	202.143	1.08781	0.277976	cd4bl_binned2	LMEM	32	0.993782	NS
Limosilactobacillus	<=350 - >350	4 Mo	-0.00458892	0.00452902	211.861	-1.01323	0.312108	cd4bl_binned	LMEM	28	0.993782	NS
Granulicatella	<=200 - >200	4 Mo	-0.00288843	0.00286424	226.761	-1.00844	0.314316	cd4bl_binned2	LMEM	41	0.993782	NS
Granulicatella	Transmitter - Control	4 Mo	0.00296238	0.00294834	226.85	1.00476	0.316082	Transmitter	LMEM	41	0.993782	NS
Streptococcus	Transmitter - Control	4.5 Mo	0.0678351	0.0700908	226.927	0.967818	0.334166	Transmitter	LMEM	222	0.993782	NS
Staphylococcus	Transmitter - Control	4 Mo	-0.0724708	0.0753217	227	-0.96215	0.336998	Transmitter	LMEM	225	0.993782	NS
Veillonella	<=200 - >200	1 Mo	-0.0220636	0.0237776	223.493	-0.927917	0.354452	cd4bl_binned2	LMEM	135	0.993782	NS
Bifidobacterium	<=350 - >350	4 Mo	0.00698086	0.00782111	220.603	0.892566	0.373062	cd4bl_binned	LMEM	64	0.993782	NS
Rothia	Transmitter - Control	1 Mo	0.00762547	0.00880176	223.579	0.866358	0.387223	Transmitter	LMEM	115	0.993782	NS
Streptococcus	Transmitter - Control	4 Mo	0.0593555	0.069698	226.917	0.85161	0.395328	Transmitter	LMEM	222	0.993782	NS
Veillonella	<=200 - >200	4.5 Mo	-0.0204423	0.0258642	225.345	-0.790371	0.430142	cd4bl_binned2	LMEM	135	0.993782	NS
Veillonella	<=350 - >350	1 Wk	0.0178017	0.0226769	222.537	0.785016	0.433279	cd4bl_binned	LMEM	135	0.993782	NS
Gemella	<=350 - >350	4 Mo	0.00443046	0.00567759	226.005	0.780342	0.436006	cd4bl_binned	LMEM	72	0.993782	NS
Streptococcus	<=350 - >350	4.5 Mo	-0.0551171	0.0727848	226.968	-0.757261	0.449679	cd4bl_binned	LMEM	222	0.993782	NS
Bifidobacterium	Transmitter - Control	4.5 Mo	-0.00599732	0.0079638	221.458	-0.753072	0.452206	Transmitter	LMEM	64	0.993782	NS
Granulicatella	<=350 - >350	4 Mo	0.00213535	0.00290178	226.723	0.735874	0.462568	cd4bl_binned	LMEM	41	0.993782	NS
Limosilactobacillus	<=200 - >200	1 Wk	-0.00315254	0.0043443	201.327	-0.725672	0.468882	cd4bl_binned2	LMEM	28	0.993782	NS
Granulicatella	Transmitter - Control	4.5 Mo	-0.00205573	0.00296493	226.867	-0.693348	0.4888	Transmitter	LMEM	41	0.993782	NS
Veillonella	<=350 - >350	4 Mo	0.015618	0.0245485	224.635	0.636211	0.525287	cd4bl_binned	LMEM	135	0.993782	NS
Bifidobacterium	Transmitter - Control	4 Mo	0.00471611	0.00792307	220.929	0.595237	0.552294	Transmitter	LMEM	64	0.993782	NS
Rothia	<=350 - >350	1 Wk	0.0048744	0.00819696	220.703	0.59466	0.55268	cd4bl_binned	LMEM	115	0.993782	NS
Veillonella	<=350 - >350	1 Mo	-0.0141422	0.0237893	223.973	-0.594475	0.552794	cd4bl_binned	LMEM	135	0.993782	NS
Paracoccus	<=200 - >200	1 Mo	0.00202585	0.00341064	219.511	0.593978	0.553139	cd4bl_binned2	LMEM	28	0.993782	NS
Granulicatella	<=200 - >200	4.5 Mo	-0.00178644	0.00306635	226.884	-0.582596	0.560744	cd4bl_binned2	LMEM	41	0.993782	NS
Acinetobacter	<=200 - >200	1 Mo	0.0151616	0.0263021	226.515	0.57644	0.56489	cd4bl_binned2	LMEM	115	0.993782	NS
Limosilactobacillus	Transmitter - Control	1 Mo	-0.00244369	0.00454817	209.984	-0.537291	0.591636	Transmitter	LMEM	28	0.993782	NS
Bradyrhizobium	<=200 - >200	1 Mo	-0.00207437	0.00399781	199.889	-0.518877	0.60442	cd4bl_binned2	LMEM	32	0.993782	NS
Streptococcus	Transmitter - Control	1 Mo	0.0343754	0.0682963	226.899	0.503328	0.615222	Transmitter	LMEM	222	0.993782	NS
Corynebacterium	<=350 - >350	4.5 Mo	0.00538443	0.0107162	207.754	0.502456	0.615879	cd4bl_binned	LMEM	125	0.993782	NS
Rothia	<=350 - >350	4.5 Mo	-0.0044873	0.0093446	224.997	-0.480202	0.63155	cd4bl_binned	LMEM	115	0.993782	NS
Limosilactobacillus	<=200 - >200	4.5 Mo	-0.00226825	0.00479592	214.331	-0.472954	0.636727	cd4bl_binned2	LMEM	28	0.993782	NS
Bradyrhizobium	<=350 - >350	1 Wk	-0.00179792	0.00383147	196.856	-0.46925	0.63941	cd4bl_binned	LMEM	32	0.993782	NS
Acinetobacter	<=200 - >200	1 Wk	0.0116294	0.0256923	226.411	0.452642	0.65124	cd4bl_binned2	LMEM	115	0.993782	NS
Gemella	<=200 - >200	1 Wk	0.00236383	0.00544016	225.907	0.434514	0.66433	cd4bl_binned2	LMEM	72	0.993782	NS
Streptococcus	<=350 - >350	1 Wk	-0.0273439	0.0636346	226.881	-0.429701	0.667821	cd4bl_binned	LMEM	222	0.993782	NS
Streptococcus	<=350 - >350	1 Mo	0.0285837	0.0668213	226.923	0.427764	0.669229	cd4bl_binned	LMEM	222	0.993782	NS
Rothia	<=200 - >200	1 Wk	-0.00357386	0.00841412	221.535	-0.424746	0.671434	cd4bl_binned2	LMEM	115	0.993782	NS
Corynebacterium	<=350 - >350	4 Mo	-0.00430841	0.0102339	199.897	-0.420994	0.674212	cd4bl_binned	LMEM	125	0.993782	NS
Veillonella	<=200 - >200	4 Mo	0.0101592	0.0241877	223.845	0.420017	0.674876	cd4bl_binned2	LMEM	135	0.993782	NS
Gemella	<=350 - >350	1 Wk	0.0021951	0.00524052	225.067	0.418872	0.675709	cd4bl_binned	LMEM	72	0.993782	NS
Limosilactobacillus	Transmitter - Control	1 Wk	0.00176691	0.00428851	201.808	0.41201	0.680769	Transmitter	LMEM	28	0.993782	NS
Rothia	<=200 - >200	4 Mo	-0.00346066	0.00875747	222.868	-0.395167	0.693098	cd4bl_binned2	LMEM	115	0.993782	NS
Bifidobacterium	<=350 - >350	4.5 Mo	0.00322294	0.00823315	223.072	0.391459	0.695831	cd4bl_binned	LMEM	64	0.993782	NS
Gemella	Transmitter - Control	4 Mo	-0.00224707	0.00581799	226.387	-0.386227	0.699691	Transmitter	LMEM	72	0.993782	NS
Corynebacterium	<=200 - >200	4.5 Mo	-0.00415598	0.0107924	204.839	-0.385084	0.700574	cd4bl_binned2	LMEM	125	0.993782	NS
Corynebacterium	Transmitter - Control	4 Mo	-0.00375846	0.0103923	204.647	-0.361658	0.717981	Transmitter	LMEM	125	0.993782	NS
Streptococcus	<=200 - >200	4.5 Mo	-0.0261941	0.0727445	226.998	-0.360083	0.71912	cd4bl_binned2	LMEM	222	0.993782	NS
Veillonella	Transmitter - Control	4 Mo	-0.00873823	0.02485	225.018	-0.351639	0.725438	Transmitter	LMEM	135	0.993782	NS
Limosilactobacillus	<=350 - >350	1 Mo	-0.0015385	0.004398	208.527	-0.349818	0.726829	cd4bl_binned	LMEM	28	0.993782	NS
Acinetobacter	<=200 - >200	4.5 Mo	0.00990772	0.0286461	226.786	0.345867	0.729764	cd4bl_binned2	LMEM	115	0.993782	NS
Acinetobacter	Transmitter - Control	1 Wk	0.00858189	0.0249635	226.156	0.343777	0.731333	Transmitter	LMEM	115	0.993782	NS
Streptococcus	<=200 - >200	1 Wk	-0.022418	0.0652206	226.993	-0.343726	0.731371	cd4bl_binned2	LMEM	222	0.993782	NS
Gemella	<=200 - >200	1 Mo	-0.00187352	0.00556895	226.096	-0.336423	0.736864	cd4bl_binned2	LMEM	72	0.993782	NS
Bifidobacterium	Transmitter - Control	1 Mo	0.0025083	0.00777023	219.881	0.322809	0.747146	Transmitter	LMEM	64	0.993782	NS
Bifidobacterium	<=350 - >350	1 Mo	0.00229907	0.00758461	218.965	0.303123	0.762084	cd4bl_binned	LMEM	64	0.993782	NS
Gemella	<=200 - >200	4 Mo	-0.00170835	0.00566587	226.188	-0.301515	0.763299	cd4bl_binned2	LMEM	72	0.993782	NS
Veillonella	<=350 - >350	4.5 Mo	-0.00779841	0.0258753	225.63	-0.301385	0.763399	cd4bl_binned	LMEM	135	0.993782	NS
Staphylococcus	<=200 - >200	1 Mo	-0.0216529	0.0729614	227	-0.296772	0.766912	cd4bl_binned2	LMEM	225	0.993782	NS
Corynebacterium	<=200 - >200	1 Wk	0.0028598	0.00983138	186.683	0.290884	0.771463	cd4bl_binned2	LMEM	125	0.993782	NS
Staphylococcus	<=350 - >350	1 Wk	-0.0197349	0.0692878	227	-0.284825	0.776038	cd4bl_binned	LMEM	225	0.993782	NS
Acinetobacter	<=350 - >350	1 Wk	-0.00684819	0.0247316	226.337	-0.276901	0.782109	cd4bl_binned	LMEM	115	0.993782	NS
Bradyrhizobium	<=200 - >200	4.5 Mo	-0.00117945	0.00431447	211.183	-0.273372	0.784835	cd4bl_binned2	LMEM	32	0.993782	NS
Paracoccus	<=350 - >350	4 Mo	0.000959922	0.00357617	220.718	0.268422	0.788626	cd4bl_binned	LMEM	28	0.993782	NS
Paracoccus	Transmitter - Control	1 Mo	-0.000925949	0.00352905	220.193	-0.262379	0.793274	Transmitter	LMEM	28	0.993782	NS
Veillonella	Transmitter - Control	4.5 Mo	0.00644746	0.0249853	225.218	0.25805	0.796604	Transmitter	LMEM	135	0.993782	NS
Bradyrhizobium	Transmitter - Control	1 Wk	-0.00096035	0.00383906	198.837	-0.250152	0.802728	Transmitter	LMEM	32	0.993782	NS
Paracoccus	<=350 - >350	1 Wk	0.000821568	0.00331007	215.783	0.248203	0.804214	cd4bl_binned	LMEM	28	0.993782	NS
Staphylococcus	<=200 - >200	4.5 Mo	0.0191108	0.079486	227	0.24043	0.810214	cd4bl_binned2	LMEM	225	0.993782	NS
Granulicatella	<=200 - >200	1 Wk	0.000609828	0.00274978	226.676	0.221774	0.82469	cd4bl_binned2	LMEM	41	0.993782	NS
Acinetobacter	<=350 - >350	4 Mo	-0.0057815	0.026806	226.666	-0.215679	0.829432	cd4bl_binned	LMEM	115	0.993782	NS
Limosilactobacillus	<=200 - >200	4 Mo	-0.000969235	0.00450887	206.522	-0.214962	0.830009	cd4bl_binned2	LMEM	28	0.993782	NS
Rothia	<=350 - >350	4 Mo	-0.00181377	0.00886859	223.606	-0.204516	0.838136	cd4bl_binned	LMEM	115	0.993782	NS
Bradyrhizobium	<=200 - >200	1 Wk	-0.000776611	0.00391582	196.195	-0.198327	0.842995	cd4bl_binned2	LMEM	32	0.993782	NS
Limosilactobacillus	Transmitter - Control	4.5 Mo	-0.00086367	0.00465467	213.178	-0.185549	0.852975	Transmitter	LMEM	28	0.993782	NS
Paracoccus	<=200 - >200	1 Wk	0.000615807	0.00333428	218.154	0.18469	0.853644	cd4bl_binned2	LMEM	28	0.993782	NS
Rothia	Transmitter - Control	1 Wk	0.00151759	0.00826071	221.375	0.183712	0.854408	Transmitter	LMEM	115	0.993782	NS
Veillonella	Transmitter - Control	1 Mo	0.00435964	0.0243578	224.634	0.178983	0.858112	Transmitter	LMEM	135	0.993782	NS
Bradyrhizobium	Transmitter - Control	4.5 Mo	0.000728364	0.00416264	211.227	0.174976	0.861266	Transmitter	LMEM	32	0.993782	NS
Bifidobacterium	<=350 - >350	1 Wk	-0.00117446	0.00723953	215.593	-0.162229	0.871277	cd4bl_binned	LMEM	64	0.993782	NS
Acinetobacter	Transmitter - Control	4 Mo	0.00430757	0.0271775	226.594	0.158498	0.874206	Transmitter	LMEM	115	0.993782	NS
Paracoccus	Transmitter - Control	4.5 Mo	0.000558698	0.00361714	221.71	0.154458	0.877389	Transmitter	LMEM	28	0.993782	NS
Corynebacterium	<=200 - >200	4 Mo	0.00149198	0.0101825	193.796	0.146524	0.88366	cd4bl_binned2	LMEM	125	0.993782	NS
Limosilactobacillus	<=200 - >200	1 Mo	-0.00063551	0.00443725	204.582	-0.143222	0.886256	cd4bl_binned2	LMEM	28	0.993782	NS
Staphylococcus	<=350 - >350	4.5 Mo	-0.0108618	0.0792607	227	-0.137039	0.891121	cd4bl_binned	LMEM	225	0.993782	NS
Bifidobacterium	<=200 - >200	1 Wk	0.000980868	0.00735016	213.948	0.133448	0.893964	cd4bl_binned2	LMEM	64	0.993782	NS
Staphylococcus	Transmitter - Control	1 Mo	-0.00926659	0.0738051	227	-0.125555	0.900196	Transmitter	LMEM	225	0.993782	NS
Limosilactobacillus	<=350 - >350	1 Wk	-0.000492037	0.00420811	202.134	-0.116926	0.907035	cd4bl_binned	LMEM	28	0.993782	NS
Paracoccus	Transmitter - Control	1 Wk	0.000377255	0.00331633	216.176	0.113757	0.909536	Transmitter	LMEM	28	0.993782	NS
Granulicatella	<=350 - >350	1 Wk	0.000292621	0.00267711	226.449	0.109305	0.913058	cd4bl_binned	LMEM	41	0.993782	NS
Limosilactobacillus	Transmitter - Control	4 Mo	-0.000423076	0.00463323	212.144	-0.0913135	0.92733	Transmitter	LMEM	28	0.993782	NS
Veillonella	<=200 - >200	1 Wk	0.00185711	0.0232351	222.808	0.079927	0.936367	cd4bl_binned2	LMEM	135	0.993782	NS
Acinetobacter	Transmitter - Control	1 Mo	-0.00199702	0.0266327	226.51	-0.074984	0.940294	Transmitter	LMEM	115	0.993782	NS
Corynebacterium	<=350 - >350	1 Wk	0.000694679	0.00955284	185.958	0.0727196	0.942107	cd4bl_binned	LMEM	125	0.993782	NS
Staphylococcus	<=200 - >200	1 Wk	-0.00442885	0.0712638	227	-0.0621473	0.9505	cd4bl_binned2	LMEM	225	0.993782	NS
Rothia	Transmitter - Control	4 Mo	-0.000495397	0.00897849	224.12	-0.055176	0.956047	Transmitter	LMEM	115	0.993782	NS
Paracoccus	<=350 - >350	1 Mo	-0.000169196	0.00346797	219.106	-0.0487884	0.961132	cd4bl_binned	LMEM	28	0.993782	NS
Acinetobacter	<=350 - >350	1 Mo	-0.00105685	0.0259662	226.566	-0.0407009	0.96757	cd4bl_binned	LMEM	115	0.993782	NS
Gemella	Transmitter - Control	1 Mo	0.000199277	0.00570156	226.26	0.0349513	0.972149	Transmitter	LMEM	72	0.993782	NS
Bifidobacterium	<=200 - >200	1 Mo	-0.000259103	0.00751567	215.851	-0.0344751	0.97253	cd4bl_binned2	LMEM	64	0.993782	NS
Bradyrhizobium	<=350 - >350	4 Mo	0.000116792	0.00411754	208.129	0.0283646	0.977399	cd4bl_binned	LMEM	32	0.993782	NS
Bradyrhizobium	<=350 - >350	4.5 Mo	-0.000103755	0.00432011	214.195	-0.0240167	0.980862	cd4bl_binned	LMEM	32	0.993782	NS
Gemella	<=350 - >350	1 Mo	-0.000130865	0.00550051	225.714	-0.0237914	0.98104	cd4bl_binned	LMEM	72	0.993782	NS
Acinetobacter	<=200 - >200	4 Mo	0.000584183	0.0267605	226.564	0.02183	0.982603	cd4bl_binned2	LMEM	115	0.993782	NS
Staphylococcus	Transmitter - Control	4.5 Mo	-0.00124691	0.0757475	227	-0.0164614	0.986881	Transmitter	LMEM	225	0.993782	NS
Bradyrhizobium	<=350 - >350	1 Mo	-1.31009e-05	0.00400058	204.203	-0.00327475	0.99739	cd4bl_binned	LMEM	32	0.99739	NS

## Sheet: species
Species	contrast	Visit	Estimate	SE	df	t.ratio	p.value	metadata_variable	model	nsamps_detected	padj	dir
Corynebacterium riegelii	<=200 - >200	1 Wk	0.00281961	0.000774271	227	3.64164	0.000335611	cd4bl_binned2	LMEM	12	0.147532	NS
Brachybacterium paraconglomeratum	Transmitter - Control	1 Wk	0.000305814	8.91443e-05	227	3.43055	0.000715478	Transmitter	LMEM	4	0.147532	NS
Moraxella atlantae	<=350 - >350	1 Mo	-0.00290847	0.000859827	196.566	-3.38263	0.000866356	cd4bl_binned	LMEM	14	0.147532	NS
Corynebacterium tuscaniense	Transmitter - Control	4 Mo	0.00051122	0.000154691	211.43	3.30479	0.0011164	Transmitter	LMEM	5	0.147532	NS
Acinetobacter baumannii	Transmitter - Control	1 Mo	0.00243162	0.000737631	227	3.29653	0.00113595	Transmitter	LMEM	21	0.147532	NS
Silanimonas lenta	<=350 - >350	4 Mo	-0.000632274	0.000192962	227	-3.27667	0.001215	cd4bl_binned	LMEM	3	0.147532	NS
Paracoccus yeei	Transmitter - Control	4 Mo	0.00825656	0.0025292	225.149	3.2645	0.0012674	Transmitter	LMEM	14	0.147532	NS
Haemophilus influenzae	<=350 - >350	4.5 Mo	-0.00930556	0.00288224	227	-3.22858	0.00142808	cd4bl_binned	LMEM	4	0.147532	NS
Paracoccus aminophilus	<=200 - >200	1 Mo	0.00169008	0.000524466	227	3.22248	0.00145747	cd4bl_binned2	LMEM	9	0.147532	NS
Paracoccus yeei	<=200 - >200	4 Mo	0.00770878	0.00245714	224.095	3.1373	0.0019339	cd4bl_binned2	LMEM	14	0.147532	NS
Acinetobacter soli	<=200 - >200	4.5 Mo	0.000485642	0.000156821	227	3.09679	0.00220269	cd4bl_binned2	LMEM	3	0.147532	NS
Deinococcus radiodurans	<=200 - >200	4.5 Mo	0.000932861	0.000302522	227	3.08361	0.00229846	cd4bl_binned2	LMEM	4	0.147532	NS
Stenotrophomonas koreensis	<=200 - >200	4.5 Mo	0.0008706	0.000282515	226.982	3.0816	0.00231342	cd4bl_binned2	LMEM	7	0.147532	NS
Bacillus longiquaesitum	Transmitter - Control	4 Mo	0.000383097	0.000124398	227	3.0796	0.00232834	Transmitter	LMEM	4	0.147532	NS
Corynebacterium jeikeium	<=200 - >200	4.5 Mo	0.000651551	0.000212098	227	3.07194	0.00238645	cd4bl_binned2	LMEM	10	0.147532	NS
Aureimonas altamirensis	<=200 - >200	4.5 Mo	0.00479517	0.0015657	227	3.06263	0.00245887	cd4bl_binned2	LMEM	8	0.147532	NS
Salinicoccus carnicancri	<=200 - >200	4.5 Mo	0.000505231	0.000166345	227	3.03724	0.00266679	cd4bl_binned2	LMEM	4	0.150595	NS
Sphingobium yanoikuyae	<=200 - >200	4.5 Mo	0.00402321	0.00133963	227	3.00323	0.0029706	cd4bl_binned2	LMEM	5	0.158432	NS
Bacillus longiquaesitum	<=350 - >350	4 Mo	-0.000361814	0.00012199	227	-2.96593	0.00334022	cd4bl_binned	LMEM	4	0.168769	NS
Acinetobacter baumannii	Transmitter - Control	4 Mo	0.00220697	0.000752788	227	2.93173	0.00371561	Transmitter	LMEM	21	0.178349	NS
Lactobacillus iners	<=200 - >200	4 Mo	0.00258901	0.000895926	227	2.88976	0.00422897	cd4bl_binned2	LMEM	14	0.185284	NS
Streptococcus pyogenes	Transmitter - Control	1 Wk	0.000324463	0.000112495	227	2.88426	0.0043009	Transmitter	LMEM	3	0.185284	NS
Aureimonas altamirensis	Transmitter - Control	4.5 Mo	0.00437066	0.00152106	227	2.87343	0.00444559	Transmitter	LMEM	8	0.185284	NS
Flavobacterium nitratireducens	Transmitter - Control	4.5 Mo	0.000725671	0.000253736	227	2.85995	0.00463209	Transmitter	LMEM	4	0.185284	NS
Empedobacter falsenii	<=350 - >350	4 Mo	-0.00617741	0.00219731	226.11	-2.81136	0.00536643	cd4bl_binned	LMEM	35	0.198253	NS
Azotobacter chroococcum	<=200 - >200	4 Mo	0.000767544	0.000273185	227	2.80962	0.00539282	cd4bl_binned2	LMEM	3	0.198253	NS
Anaerococcus prevotii	<=350 - >350	4.5 Mo	-0.00910552	0.00325403	211.063	-2.79823	0.00561398	cd4bl_binned	LMEM	9	0.198253	NS
Salinicoccus carnicancri	Transmitter - Control	4.5 Mo	0.000449094	0.000161676	227	2.77774	0.00593169	Transmitter	LMEM	4	0.198253	NS
Anaerococcus octavius	<=350 - >350	4.5 Mo	-0.00435728	0.0015695	213.202	-2.77621	0.0059889	cd4bl_binned	LMEM	4	0.198253	NS
Psychrobacter phenylpyruvicus	<=200 - >200	1 Wk	0.000879965	0.000321498	227	2.73708	0.00668967	cd4bl_binned2	LMEM	10	0.21407	NS
Anaerococcus hydrogenalis	Transmitter - Control	4.5 Mo	0.000504674	0.00018653	227	2.70559	0.00733581	Transmitter	LMEM	3	0.227173	NS
Psychrobacter faecalis	<=200 - >200	4.5 Mo	0.00036661	0.000136765	227	2.68059	0.0078884	cd4bl_binned2	LMEM	3	0.236652	NS
Corynebacterium pseudogenitalium	Transmitter - Control	1 Wk	0.000302339	0.000114574	227	2.63881	0.00889599	Transmitter	LMEM	8	0.258792	NS
Acinetobacter schindleri	<=200 - >200	4.5 Mo	0.00052472	0.000204523	227	2.56558	0.0109445	cd4bl_binned2	LMEM	4	0.30902	NS
Corynebacterium glaucum	<=200 - >200	1 Wk	0.00164652	0.000647458	227	2.54305	0.0116546	cd4bl_binned2	LMEM	14	0.319668	NS
Nosocomiicoccus massiliensis	Transmitter - Control	1 Wk	0.000940486	0.000381835	216.91	2.46307	0.0145539	Transmitter	LMEM	5	0.388103	NS
Corynebacterium appendicis	Transmitter - Control	4.5 Mo	-0.000814402	0.000333738	226.951	-2.44024	0.0154441	Transmitter	LMEM	19	0.400712	NS
Psychrobacter faecalis	Transmitter - Control	4.5 Mo	0.000318834	0.00013298	227	2.3976	0.0173122	Transmitter	LMEM	3	0.43736	NS
Prevotella copri	Transmitter - Control	1 Wk	0.000233253	9.89076e-05	227	2.35829	0.0192083	Transmitter	LMEM	3	0.47282	NS
Streptococcus sanguinis	<=350 - >350	1 Wk	-0.00140177	0.000603187	227	-2.32394	0.0210128	cd4bl_binned	LMEM	14	0.493216	NS
Sphingobacterium hotanense	<=200 - >200	4.5 Mo	0.00022689	9.76714e-05	227	2.323	0.0210644	cd4bl_binned2	LMEM	3	0.493216	NS
Bdellovibrio bacteriovorus	<=350 - >350	4 Mo	-0.000308128	0.000142694	227	-2.15936	0.0318705	cd4bl_binned	LMEM	3	0.719957	NS
Stenotrophomonas maltophilia	<=350 - >350	1 Wk	-0.000359768	0.000166979	227	-2.15457	0.0322481	cd4bl_binned	LMEM	5	0.719957	NS
Gardnerella vaginalis	<=200 - >200	1 Wk	0.00378126	0.00177048	227	2.13572	0.0337728	cd4bl_binned2	LMEM	13	0.732052	NS
Sphingobacterium hotanense	Transmitter - Control	4.5 Mo	0.000201636	9.47003e-05	226.999	2.1292	0.034315	Transmitter	LMEM	3	0.732052	NS
Brachybacterium paraconglomeratum	<=350 - >350	1 Wk	0.000188427	8.94647e-05	227	2.10616	0.0362893	cd4bl_binned	LMEM	4	0.757343	NS
Collinsella aerofaciens	<=200 - >200	1 Mo	0.00056997	0.000271995	213.291	2.09552	0.0373049	cd4bl_binned2	LMEM	9	0.761972	NS
Prevotella salivae	<=200 - >200	1 Wk	0.000247586	0.000119103	227	2.07875	0.0387635	cd4bl_binned2	LMEM	6	0.77527	NS
Corynebacterium aurimucosum	<=350 - >350	4.5 Mo	-0.00203422	0.000984873	213.81	-2.06547	0.0400844	cd4bl_binned	LMEM	21	0.785048	NS
Corynebacterium durum	<=350 - >350	1 Wk	-0.000377791	0.000183715	227	-2.0564	0.0408879	cd4bl_binned	LMEM	4	0.785048	NS
Anaerococcus murdochii	Transmitter - Control	1 Mo	0.000416011	0.000203868	227	2.04059	0.0424492	Transmitter	LMEM	13	0.788802	NS
Bifidobacterium breve	<=350 - >350	1 Mo	-0.00029517	0.000144746	202.476	-2.03923	0.0427268	cd4bl_binned	LMEM	9	0.788802	NS
Acinetobacter baumannii	<=200 - >200	1 Mo	0.0014948	0.000738952	226.749	2.02287	0.0442603	cd4bl_binned2	LMEM	21	0.801696	NS
Bifidobacterium dentium	<=200 - >200	1 Mo	0.000213091	0.000105881	227	2.01256	0.045342	cd4bl_binned2	LMEM	4	0.80608	NS
Finegoldia magna	<=350 - >350	4.5 Mo	-0.00144306	0.000721646	226.945	-1.99969	0.0467264	cd4bl_binned	LMEM	19	0.806422	NS
Rhodopseudomonas boonkerdii	<=350 - >350	1 Wk	-0.000308573	0.000154534	227	-1.9968	0.0470413	cd4bl_binned	LMEM	3	0.806422	NS
Rothia dentocariosa	<=350 - >350	1 Wk	-0.00107151	0.000540318	226.851	-1.98311	0.0485612	cd4bl_binned	LMEM	8	0.813252	NS
Gardnerella vaginalis	<=200 - >200	1 Mo	0.00358551	0.00181266	227	1.97804	0.049134	cd4bl_binned2	LMEM	13	0.813252	NS
Corynebacterium tuscaniense	Transmitter - Control	4.5 Mo	0.000303523	0.000155401	212.497	1.95316	0.0521135	Transmitter	LMEM	5	0.847948	NS
Collinsella aerofaciens	Transmitter - Control	1 Mo	0.000536376	0.000280634	218.077	1.9113	0.0572773	Transmitter	LMEM	9	0.864965	NS
Collinsella aerofaciens	<=350 - >350	1 Wk	-0.00049609	0.000260271	209.924	-1.90605	0.0580102	cd4bl_binned	LMEM	9	0.864965	NS
Finegoldia magna	Transmitter - Control	4.5 Mo	-0.00133369	0.000700952	226.892	-1.90269	0.0583471	Transmitter	LMEM	19	0.864965	NS
Streptococcus peroris	<=350 - >350	4.5 Mo	0.00322922	0.00169926	188.859	1.90037	0.058908	cd4bl_binned	LMEM	9	0.864965	NS
Anaerococcus provenciensis	<=200 - >200	1 Wk	0.00015635	8.23764e-05	227	1.89799	0.0589657	cd4bl_binned2	LMEM	5	0.864965	NS
Psychrobacter sanguinis	<=350 - >350	4 Mo	-0.00135781	0.000716246	224.937	-1.89573	0.0592773	cd4bl_binned	LMEM	14	0.864965	NS
Corynebacterium aurimucosum	<=350 - >350	1 Mo	-0.00172541	0.000912208	203.621	-1.89147	0.0599813	cd4bl_binned	LMEM	21	0.864965	NS
Lautropia mirabilis	<=350 - >350	4 Mo	-0.000102509	5.46561e-05	226.837	-1.87552	0.0620058	cd4bl_binned	LMEM	4	0.864965	NS
Rothia mucilaginosa	<=350 - >350	4 Mo	-0.00628582	0.00335667	221.805	-1.87263	0.0624345	cd4bl_binned	LMEM	72	0.864965	NS
Paracoccus sphaerophysae	<=200 - >200	4 Mo	0.000555623	0.000296792	216.325	1.87209	0.0625429	cd4bl_binned2	LMEM	10	0.864965	NS
Peptostreptococcus anaerobius	<=350 - >350	1 Mo	0.000341609	0.000183152	226.921	1.86517	0.0634486	cd4bl_binned	LMEM	3	0.864965	NS
Actinomyces graevenitzii	<=200 - >200	1 Mo	-0.000241176	0.000129563	227	-1.86146	0.0639714	cd4bl_binned2	LMEM	7	0.864965	NS
Anaerococcus murdochii	<=200 - >200	1 Mo	0.000355218	0.000198492	227	1.78958	0.0748546	cd4bl_binned2	LMEM	13	0.986435	NS
Gardnerella vaginalis	Transmitter - Control	1 Wk	0.00314715	0.00176363	227	1.78447	0.0756828	Transmitter	LMEM	13	0.986435	NS
Acinetobacter schindleri	Transmitter - Control	4.5 Mo	-0.000355935	0.000199706	227	-1.7823	0.0760377	Transmitter	LMEM	4	0.986435	NS
Corynebacterium kroppenstedtii	<=200 - >200	4.5 Mo	0.00121147	0.000683379	226.853	1.77277	0.077609	cd4bl_binned2	LMEM	19	0.993396	NS
Stenotrophomonas maltophilia	<=200 - >200	1 Mo	0.000308504	0.000175535	227	1.75751	0.0801793	cd4bl_binned2	LMEM	5	1	NS
Finegoldia magna	<=200 - >200	4.5 Mo	-0.00127027	0.000723174	226.952	-1.75652	0.0803482	cd4bl_binned2	LMEM	19	1	NS
Salinicoccus roseus	<=200 - >200	4 Mo	0.000296815	0.000170781	226.903	1.73799	0.0835699	cd4bl_binned2	LMEM	10	1	NS
Moraxella atlantae	Transmitter - Control	1 Mo	-0.00155966	0.000898999	200.667	-1.73488	0.0842971	Transmitter	LMEM	14	1	NS
Moraxella atlantae	<=200 - >200	1 Mo	-0.00150705	0.000879847	192.458	-1.71285	0.0883502	cd4bl_binned2	LMEM	14	1	NS
Bifidobacterium bifidum	<=200 - >200	4 Mo	0.000406555	0.000237654	227	1.7107	0.0885026	cd4bl_binned2	LMEM	11	1	NS
Chryseobacterium haifense	<=350 - >350	1 Wk	0.000109824	6.43553e-05	227	1.70653	0.0892768	cd4bl_binned	LMEM	3	1	NS
Psychrobacter sanguinis	Transmitter - Control	1 Wk	0.00114644	0.000672352	224.85	1.70512	0.0895529	Transmitter	LMEM	14	1	NS
Corynebacterium kroppenstedtii	Transmitter - Control	4 Mo	-0.00112265	0.000659651	226.928	-1.70188	0.0901475	Transmitter	LMEM	19	1	NS
Prevotella histicola	<=200 - >200	4 Mo	0.0032749	0.00192802	226.954	1.69858	0.0907692	cd4bl_binned2	LMEM	20	1	NS
Bacillus longiquaesitum	<=350 - >350	1 Mo	-0.000200067	0.000118158	227	-1.69322	0.0917858	cd4bl_binned	LMEM	4	1	NS
Anaerococcus provenciensis	<=350 - >350	1 Wk	0.000136308	8.07745e-05	227	1.68751	0.0928786	cd4bl_binned	LMEM	5	1	NS
Enhydrobacter aerosaccus	<=350 - >350	1 Mo	0.00962597	0.00572734	226.735	1.68071	0.0941971	cd4bl_binned	LMEM	71	1	NS
Brachybacterium paraconglomeratum	<=200 - >200	1 Wk	-0.000154613	9.21043e-05	227	-1.67867	0.0945925	cd4bl_binned2	LMEM	4	1	NS
Salinicoccus roseus	<=350 - >350	4 Mo	0.000291643	0.000173794	226.962	1.6781	0.0947041	cd4bl_binned	LMEM	10	1	NS
Psychrobacter sanguinis	<=350 - >350	1 Wk	0.00110615	0.000661526	223.084	1.67212	0.0959031	cd4bl_binned	LMEM	14	1	NS
Prevotella nanceiensis	<=200 - >200	4 Mo	0.000145311	8.74379e-05	227	1.66187	0.0979184	cd4bl_binned2	LMEM	3	1	NS
Rothia dentocariosa	<=200 - >200	1 Wk	-0.000921459	0.000555302	226.974	-1.65938	0.0984198	cd4bl_binned2	LMEM	8	1	NS
Faecalibacterium prausnitzii	Transmitter - Control	1 Wk	0.000217517	0.000131521	227	1.65386	0.099539	Transmitter	LMEM	6	1	NS
Streptococcus mutans	<=350 - >350	1 Wk	0.00065582	0.000397626	227	1.64934	0.100461	cd4bl_binned	LMEM	4	1	NS
Prevotella salivae	Transmitter - Control	1 Wk	-0.000192723	0.000117847	227	-1.63537	0.103358	Transmitter	LMEM	6	1	NS
Acinetobacter schindleri	<=350 - >350	4.5 Mo	0.000336695	0.00020604	227	1.63412	0.103619	cd4bl_binned	LMEM	4	1	NS
Psychrobacter celer	<=200 - >200	4.5 Mo	-0.000194962	0.000119615	227	-1.62991	0.104508	cd4bl_binned2	LMEM	3	1	NS
Bifidobacterium bifidum	Transmitter - Control	4 Mo	-0.000397782	0.000245213	227	-1.62219	0.106151	Transmitter	LMEM	11	1	NS
Granulicatella elegans	Transmitter - Control	1 Wk	-0.00316403	0.00196294	225.673	-1.61189	0.108384	Transmitter	LMEM	55	1	NS
Staphylococcus aureus	Transmitter - Control	4.5 Mo	-0.00165795	0.00102898	227	-1.61126	0.108513	Transmitter	LMEM	7	1	NS
Corynebacterium riegelii	<=350 - >350	1 Wk	0.00123465	0.00077239	227	1.59849	0.111326	cd4bl_binned	LMEM	12	1	NS
Rhodopseudomonas boonkerdii	<=200 - >200	4 Mo	0.000264148	0.000165251	227	1.59846	0.111331	cd4bl_binned2	LMEM	3	1	NS
Corynebacterium imitans	<=200 - >200	4.5 Mo	-0.000499231	0.000312521	226.831	-1.59743	0.111561	cd4bl_binned2	LMEM	10	1	NS
Anaerococcus provenciensis	Transmitter - Control	1 Mo	-0.000138935	8.71368e-05	227	-1.59445	0.112227	Transmitter	LMEM	5	1	NS
Bifidobacterium dentium	Transmitter - Control	1 Mo	0.000172797	0.000109346	227	1.58028	0.115435	Transmitter	LMEM	4	1	NS
Psychrobacter faecalis	<=350 - >350	4.5 Mo	0.000218478	0.00013829	227	1.57985	0.115534	cd4bl_binned	LMEM	3	1	NS
Paracoccus sphaerophysae	<=200 - >200	4.5 Mo	0.000497265	0.00031659	220.879	1.57069	0.117686	cd4bl_binned2	LMEM	10	1	NS
Megasphaera micronuciformis	Transmitter - Control	4.5 Mo	0.000225109	0.000143944	227	1.56386	0.119244	Transmitter	LMEM	7	1	NS
Megasphaera micronuciformis	<=350 - >350	1 Wk	-0.000202981	0.000129936	227	-1.56216	0.119642	cd4bl_binned	LMEM	7	1	NS
Corynebacterium durum	<=200 - >200	1 Wk	-0.000294989	0.000189511	226.977	-1.55658	0.120963	cd4bl_binned2	LMEM	4	1	NS
Bdellovibrio bacteriovorus	<=200 - >200	1 Mo	0.000215388	0.000138625	227	1.55375	0.121638	cd4bl_binned2	LMEM	3	1	NS
Psychrobacter phenylpyruvicus	<=350 - >350	1 Wk	0.000491516	0.000317035	227	1.55035	0.122449	cd4bl_binned	LMEM	10	1	NS
Nosocomiicoccus massiliensis	<=350 - >350	1 Wk	0.000583743	0.00038056	216.975	1.53391	0.126509	cd4bl_binned	LMEM	5	1	NS
Prevotella melaninogenica	Transmitter - Control	4 Mo	0.00155233	0.00101585	199.646	1.52811	0.128068	Transmitter	LMEM	15	1	NS
Actinomyces graevenitzii	Transmitter - Control	1 Mo	-0.000203544	0.000133522	227	-1.52442	0.128795	Transmitter	LMEM	7	1	NS
Sphingobacterium hotanense	Transmitter - Control	1 Mo	-0.000140531	9.22723e-05	226.998	-1.523	0.12915	Transmitter	LMEM	3	1	NS
Granulicatella elegans	<=200 - >200	4 Mo	-0.00314345	0.0020674	225.418	-1.52048	0.129791	cd4bl_binned2	LMEM	55	1	NS
Acinetobacter radioresistens	<=350 - >350	4.5 Mo	0.000133096	8.75747e-05	227	1.5198	0.129954	cd4bl_binned	LMEM	5	1	NS
Enhydrobacter aerosaccus	<=200 - >200	1 Wk	0.00855348	0.00563406	226.782	1.51817	0.130363	cd4bl_binned2	LMEM	71	1	NS
Paracoccus aminophilus	Transmitter - Control	1 Mo	-0.000835755	0.000550612	226.894	-1.51787	0.13044	Transmitter	LMEM	9	1	NS
Silanimonas lenta	<=200 - >200	4 Mo	-0.000291819	0.000193454	227	-1.50847	0.132826	cd4bl_binned2	LMEM	3	1	NS
Anaerococcus provenciensis	<=200 - >200	1 Mo	0.000126714	8.43387e-05	227	1.50244	0.134373	cd4bl_binned2	LMEM	5	1	NS
Haemophilus influenzae	Transmitter - Control	4.5 Mo	-0.00425397	0.00284216	227	-1.49674	0.13585	Transmitter	LMEM	4	1	NS
Streptococcus mutans	<=200 - >200	1 Wk	-0.000604801	0.000408127	227	-1.4819	0.139755	cd4bl_binned2	LMEM	4	1	NS
Staphylococcus aureus	<=200 - >200	4.5 Mo	-0.00156833	0.0010626	227	-1.47593	0.141347	cd4bl_binned2	LMEM	7	1	NS
Stenotrophomonas maltophilia	Transmitter - Control	4.5 Mo	0.00027473	0.000186188	227	1.47555	0.14145	Transmitter	LMEM	5	1	NS
Staphylococcus aureus	<=350 - >350	4.5 Mo	0.00156833	0.00106317	227	1.47515	0.141557	cd4bl_binned	LMEM	7	1	NS
Chryseobacterium anthropi	<=350 - >350	1 Mo	0.00634533	0.00431151	226.947	1.47172	0.142482	cd4bl_binned	LMEM	15	1	NS
Bifidobacterium longum	<=200 - >200	4 Mo	-0.00129229	0.00088086	227	-1.46708	0.143739	cd4bl_binned2	LMEM	8	1	NS
Anaerococcus prevotii	<=350 - >350	4 Mo	-0.00449814	0.00310451	204.061	-1.44891	0.148898	cd4bl_binned	LMEM	9	1	NS
Stenotrophomonas koreensis	Transmitter - Control	4 Mo	0.000399792	0.000276303	226.907	1.44693	0.149296	Transmitter	LMEM	7	1	NS
Granulicatella elegans	<=350 - >350	4.5 Mo	-0.00320834	0.00222066	226.525	-1.44477	0.149905	cd4bl_binned	LMEM	55	1	NS
Megamonas funiformis	<=350 - >350	1 Wk	0.000309995	0.000215207	227	1.44045	0.151118	cd4bl_binned	LMEM	5	1	NS
Acinetobacter soli	Transmitter - Control	4.5 Mo	-0.000222008	0.000154472	227	-1.43721	0.152036	Transmitter	LMEM	3	1	NS
Corynebacterium appendicis	<=350 - >350	4.5 Mo	0.000493899	0.000345448	226.964	1.42973	0.154169	cd4bl_binned	LMEM	19	1	NS
Corynebacterium jeikeium	Transmitter - Control	4.5 Mo	-0.000297852	0.000208886	227	-1.42591	0.155269	Transmitter	LMEM	10	1	NS
Acinetobacter baumannii	<=350 - >350	1 Mo	0.0010584	0.000742272	226.971	1.42589	0.155275	cd4bl_binned	LMEM	21	1	NS
Paracoccus yeei	<=350 - >350	4 Mo	0.0035995	0.00253564	224.925	1.41956	0.15712	cd4bl_binned	LMEM	14	1	NS
Rothia dentocariosa	Transmitter - Control	1 Wk	-0.000778573	0.000548969	226.95	-1.41825	0.157491	Transmitter	LMEM	8	1	NS
Deinococcus radiodurans	Transmitter - Control	4.5 Mo	-0.000420907	0.000298217	227	-1.41141	0.159492	Transmitter	LMEM	4	1	NS
Prevotella histicola	Transmitter - Control	4.5 Mo	-0.00283454	0.00200875	227	-1.4111	0.159585	Transmitter	LMEM	20	1	NS
Paracoccus aminophilus	<=350 - >350	1 Mo	0.00075346	0.000534115	226.93	1.41067	0.159712	cd4bl_binned	LMEM	9	1	NS
Corynebacterium aurimucosum	<=200 - >200	4 Mo	0.00132413	0.000939158	201.86	1.40991	0.160105	cd4bl_binned2	LMEM	21	1	NS
Bifidobacterium longum	<=350 - >350	4 Mo	0.00125998	0.000895574	227	1.4069	0.160825	cd4bl_binned	LMEM	8	1	NS
Corynebacterium kroppenstedtii	<=200 - >200	4 Mo	-0.000892876	0.000638357	226.698	-1.39871	0.163267	cd4bl_binned2	LMEM	19	1	NS
Megamonas funiformis	<=350 - >350	4.5 Mo	-0.000342352	0.000246183	227	-1.39064	0.165696	cd4bl_binned	LMEM	5	1	NS
Corynebacterium appendicis	<=350 - >350	1 Wk	-0.000419999	0.000302024	226.865	-1.39061	0.165705	cd4bl_binned	LMEM	19	1	NS
Silanimonas lenta	Transmitter - Control	4 Mo	-0.000277584	0.000199861	227	-1.38889	0.166228	Transmitter	LMEM	3	1	NS
Streptococcus sanguinis	Transmitter - Control	1 Wk	-0.00084872	0.000615347	227	-1.37926	0.169173	Transmitter	LMEM	14	1	NS
Haemophilus parainfluenzae	Transmitter - Control	4.5 Mo	-0.00174325	0.00126479	227	-1.37829	0.169472	Transmitter	LMEM	18	1	NS
Haemophilus influenzae	<=200 - >200	4.5 Mo	-0.00402402	0.00293467	227	-1.3712	0.171666	cd4bl_binned2	LMEM	4	1	NS
Rothia mucilaginosa	<=350 - >350	1 Mo	0.00445174	0.00325451	220.443	1.36787	0.172747	cd4bl_binned	LMEM	72	1	NS
Sphingobium yanoikuyae	<=350 - >350	4.5 Mo	0.00186139	0.00136094	227	1.36773	0.17275	cd4bl_binned	LMEM	5	1	NS
Anaerococcus octavius	<=350 - >350	4 Mo	-0.00204424	0.00149639	206.825	-1.36612	0.173386	cd4bl_binned	LMEM	4	1	NS
Stenotrophomonas koreensis	<=350 - >350	4.5 Mo	0.000392404	0.000287502	226.963	1.36487	0.173645	cd4bl_binned	LMEM	7	1	NS
Bacillus longiquaesitum	<=200 - >200	4 Mo	-0.000166991	0.00012238	227	-1.36453	0.173752	cd4bl_binned2	LMEM	4	1	NS
Anaerococcus prevotii	<=200 - >200	4.5 Mo	-0.00451255	0.00331605	208.111	-1.36082	0.175043	cd4bl_binned2	LMEM	9	1	NS
Corynebacterium imitans	<=350 - >350	4.5 Mo	0.000423327	0.000312657	226.701	1.35396	0.177096	cd4bl_binned	LMEM	10	1	NS
Bifidobacterium longum	Transmitter - Control	4 Mo	-0.00122925	0.00091098	227	-1.34937	0.178562	Transmitter	LMEM	8	1	NS
Streptococcus pyogenes	<=350 - >350	1 Wk	-0.000150693	0.000112747	227	-1.33656	0.182703	cd4bl_binned	LMEM	3	1	NS
Paracoccus chinensis	<=200 - >200	4 Mo	-0.000343157	0.000257434	227	-1.33299	0.183872	cd4bl_binned2	LMEM	15	1	NS
Anaerococcus hydrogenalis	<=350 - >350	4.5 Mo	0.000259762	0.000194921	227	1.33265	0.183982	cd4bl_binned	LMEM	3	1	NS
Flavobacterium nitratireducens	<=350 - >350	4.5 Mo	0.000353029	0.000265425	227	1.33005	0.184837	cd4bl_binned	LMEM	4	1	NS
Flavobacterium nitratireducens	<=200 - >200	4.5 Mo	-0.000353029	0.00026545	227	-1.32993	0.184876	cd4bl_binned2	LMEM	4	1	NS
Anaerococcus hydrogenalis	<=200 - >200	4.5 Mo	-0.000259599	0.000195202	227	-1.3299	0.184887	cd4bl_binned2	LMEM	3	1	NS
Lactobacillus iners	<=350 - >350	4 Mo	0.00122622	0.000923518	227	1.32778	0.185586	cd4bl_binned	LMEM	14	1	NS
Aureimonas altamirensis	<=350 - >350	4.5 Mo	0.0021033	0.00159185	227	1.32129	0.187733	cd4bl_binned	LMEM	8	1	NS
Acinetobacter soli	<=350 - >350	4.5 Mo	0.000210007	0.000159496	227	1.31669	0.189269	cd4bl_binned	LMEM	3	1	NS
Bifidobacterium breve	<=200 - >200	4 Mo	-0.000194389	0.000148019	198.698	-1.31327	0.190608	cd4bl_binned2	LMEM	9	1	NS
Corynebacterium jeikeium	<=350 - >350	4.5 Mo	0.000281752	0.000214968	227	1.31067	0.191295	cd4bl_binned	LMEM	10	1	NS
Lautropia mirabilis	Transmitter - Control	1 Wk	6.67295e-05	5.10197e-05	226.39	1.30792	0.192228	Transmitter	LMEM	4	1	NS
Bdellovibrio bacteriovorus	Transmitter - Control	4.5 Mo	0.000190913	0.000146671	227	1.30163	0.194361	Transmitter	LMEM	3	1	NS
Azotobacter chroococcum	<=350 - >350	4 Mo	0.000364583	0.000280987	227	1.29751	0.195773	cd4bl_binned	LMEM	3	1	NS
Salinicoccus carnicancri	<=350 - >350	4.5 Mo	0.000218478	0.000168944	227	1.2932	0.197258	cd4bl_binned	LMEM	4	1	NS
Bifidobacterium breve	Transmitter - Control	4 Mo	-0.000196389	0.000151971	206.032	-1.29228	0.197709	Transmitter	LMEM	9	1	NS
Sphingobacterium hotanense	<=350 - >350	1 Mo	0.000116972	9.05479e-05	227	1.29183	0.19773	cd4bl_binned	LMEM	3	1	NS
Corynebacterium appendicis	<=350 - >350	1 Mo	-0.000409574	0.000317147	226.912	-1.29143	0.197867	cd4bl_binned	LMEM	19	1	NS
Prevotella histicola	<=200 - >200	4.5 Mo	-0.00266348	0.0020643	226.978	-1.29026	0.198273	cd4bl_binned2	LMEM	20	1	NS
Enhydrobacter aerosaccus	<=350 - >350	4 Mo	-0.00762599	0.00591276	226.796	-1.28975	0.198451	cd4bl_binned	LMEM	71	1	NS
Deinococcus radiodurans	<=350 - >350	4.5 Mo	0.000396878	0.000307969	227	1.2887	0.198816	cd4bl_binned	LMEM	4	1	NS
Lautropia mirabilis	Transmitter - Control	1 Mo	6.99953e-05	5.4435e-05	226.647	1.28585	0.199807	Transmitter	LMEM	4	1	NS
Psychrobacter sanguinis	<=200 - >200	4.5 Mo	0.000977293	0.000760309	225.733	1.28539	0.199974	cd4bl_binned2	LMEM	14	1	NS
Bifidobacterium breve	<=200 - >200	1 Mo	-0.000187136	0.00014574	196.222	-1.28404	0.200643	cd4bl_binned2	LMEM	9	1	NS
Lactobacillus iners	Transmitter - Control	4 Mo	-0.00120276	0.000938819	227	-1.28114	0.201451	Transmitter	LMEM	14	1	NS
Sphingobacterium hotanense	<=200 - >200	1 Mo	0.000114742	8.96541e-05	227	1.27983	0.20191	cd4bl_binned2	LMEM	3	1	NS
Corynebacterium aurimucosum	Transmitter - Control	4 Mo	0.00122988	0.000964343	209.138	1.27536	0.203597	Transmitter	LMEM	21	1	NS
Anaerococcus octavius	<=200 - >200	4.5 Mo	-0.00203673	0.00159955	210.55	-1.27331	0.204312	cd4bl_binned2	LMEM	4	1	NS
Chryseobacterium haifense	<=350 - >350	1 Mo	8.58158e-05	6.75815e-05	227	1.26981	0.205452	cd4bl_binned	LMEM	3	1	NS
Prevotella melaninogenica	<=350 - >350	4 Mo	-0.0012707	0.00100186	199.77	-1.26834	0.206152	cd4bl_binned	LMEM	15	1	NS
Chryseobacterium anthropi	<=200 - >200	1 Mo	-0.00546702	0.00431488	226.853	-1.26702	0.206449	cd4bl_binned2	LMEM	15	1	NS
Haemophilus parainfluenzae	<=350 - >350	4.5 Mo	0.00164667	0.00130519	227	1.26163	0.208376	cd4bl_binned	LMEM	18	1	NS
Chryseobacterium haifense	Transmitter - Control	1 Mo	8.79243e-05	6.98094e-05	227	1.25949	0.209147	Transmitter	LMEM	3	1	NS
Staphylococcus haemolyticus	<=200 - >200	4.5 Mo	-0.00244047	0.00193976	226.907	-1.25813	0.209637	cd4bl_binned2	LMEM	13	1	NS
Bifidobacterium breve	Transmitter - Control	1 Mo	-0.000187599	0.00014927	203.276	-1.25677	0.210277	Transmitter	LMEM	9	1	NS
Psychrobacter sanguinis	Transmitter - Control	4.5 Mo	0.000924251	0.000735674	226.055	1.25633	0.210293	Transmitter	LMEM	14	1	NS
Chryseobacterium anthropi	Transmitter - Control	1 Mo	-0.00553328	0.0044385	226.937	-1.24665	0.21381	Transmitter	LMEM	15	1	NS
Azotobacter chroococcum	Transmitter - Control	4 Mo	-0.000355691	0.00028574	227	-1.24481	0.214487	Transmitter	LMEM	3	1	NS
Rhodopseudomonas boonkerdii	Transmitter - Control	1 Wk	-0.000195243	0.000157242	227	-1.24167	0.215641	Transmitter	LMEM	3	1	NS
Salinicoccus roseus	Transmitter - Control	4 Mo	-0.000218664	0.000176862	226.99	-1.23635	0.217605	Transmitter	LMEM	10	1	NS
Nosocomiicoccus massiliensis	Transmitter - Control	1 Mo	0.000500465	0.000406397	220.681	1.23147	0.219459	Transmitter	LMEM	5	1	NS
Paracoccus aminophilus	<=200 - >200	4.5 Mo	0.000697712	0.000571366	227	1.22113	0.223303	cd4bl_binned2	LMEM	9	1	NS
Anaerococcus octavius	Transmitter - Control	4.5 Mo	-0.0018875	0.00155162	209.456	-1.21647	0.225176	Transmitter	LMEM	4	1	NS
Psychrobacter celer	Transmitter - Control	4.5 Mo	0.000140407	0.000116346	227	1.20681	0.228762	Transmitter	LMEM	3	1	NS
Rhodopseudomonas boonkerdii	<=200 - >200	1 Wk	-0.000190904	0.000158637	227	-1.2034	0.230075	cd4bl_binned2	LMEM	3	1	NS
Sphingobium yanoikuyae	Transmitter - Control	4.5 Mo	-0.00158603	0.00131981	227	-1.20171	0.230727	Transmitter	LMEM	5	1	NS
Prevotella copri	<=350 - >350	1 Wk	0.000118546	9.88901e-05	227	1.19877	0.231868	cd4bl_binned	LMEM	3	1	NS
Corynebacterium glaucum	<=350 - >350	1 Wk	0.000757448	0.000638824	227	1.18569	0.236984	cd4bl_binned	LMEM	14	1	NS
Lautropia mirabilis	<=200 - >200	1 Mo	-6.29214e-05	5.30737e-05	226.902	-1.18555	0.237041	cd4bl_binned2	LMEM	4	1	NS
Paracoccus chinensis	<=350 - >350	1 Wk	-0.000286417	0.00024178	227	-1.18462	0.237408	cd4bl_binned	LMEM	15	1	NS
Acinetobacter baumannii	<=350 - >350	4 Mo	0.000900676	0.00076634	226.978	1.1753	0.241108	cd4bl_binned	LMEM	21	1	NS
Acinetobacter radioresistens	<=350 - >350	1 Mo	-9.34325e-05	8.03935e-05	227	-1.16219	0.246379	cd4bl_binned	LMEM	5	1	NS
Corynebacterium kroppenstedtii	<=350 - >350	4 Mo	-0.000756692	0.000652428	226.93	-1.15981	0.247346	cd4bl_binned	LMEM	19	1	NS
Anaerococcus provenciensis	Transmitter - Control	1 Wk	-9.37767e-05	8.16513e-05	227	-1.1485	0.25197	Transmitter	LMEM	5	1	NS
Faecalibacterium prausnitzii	<=200 - >200	4 Mo	0.000159435	0.000139386	227	1.14383	0.253897	cd4bl_binned2	LMEM	6	1	NS
Salinicoccus roseus	Transmitter - Control	4.5 Mo	-0.000201331	0.000177861	226.991	-1.13196	0.258847	Transmitter	LMEM	10	1	NS
Corynebacterium tuscaniense	<=200 - >200	1 Mo	0.000172826	0.000152677	197.767	1.13197	0.25902	cd4bl_binned2	LMEM	5	1	NS
Corynebacterium appendicis	<=200 - >200	1 Mo	-0.000359792	0.000319473	226.97	-1.1262	0.261269	cd4bl_binned2	LMEM	19	1	NS
Corynebacterium durum	<=350 - >350	4 Mo	-0.000224105	0.000199183	227	-1.12513	0.261724	cd4bl_binned	LMEM	4	1	NS
Paracoccus aminophilus	<=350 - >350	4 Mo	-0.00061916	0.000551429	226.946	-1.12283	0.262697	cd4bl_binned	LMEM	9	1	NS
Bifidobacterium dentium	<=200 - >200	4 Mo	-0.000120411	0.000107729	227	-1.11772	0.264868	cd4bl_binned2	LMEM	4	1	NS
Corynebacterium glaucum	Transmitter - Control	1 Wk	-0.000722601	0.000646645	227	-1.11746	0.264978	Transmitter	LMEM	14	1	NS
Megamonas funiformis	Transmitter - Control	1 Wk	-0.000244232	0.000218617	227	-1.11717	0.265105	Transmitter	LMEM	5	1	NS
Psychrobacter sanguinis	<=200 - >200	1 Mo	-0.000776648	0.000698757	224.28	-1.11147	0.267556	cd4bl_binned2	LMEM	14	1	NS
Gardnerella vaginalis	<=350 - >350	1 Mo	0.00203505	0.00183826	227	1.10705	0.269443	cd4bl_binned	LMEM	13	1	NS
Skermanella aerolata	<=350 - >350	4 Mo	-9.23925e-05	8.35272e-05	227	-1.10614	0.269838	cd4bl_binned	LMEM	4	1	NS
Haemophilus parainfluenzae	<=200 - >200	4.5 Mo	-0.00144157	0.00130476	227	-1.10486	0.270391	cd4bl_binned2	LMEM	18	1	NS
Anaerococcus prevotii	Transmitter - Control	4.5 Mo	-0.00355956	0.00322325	207.074	-1.10434	0.270728	Transmitter	LMEM	9	1	NS
Collinsella aerofaciens	<=350 - >350	1 Mo	0.000299422	0.000272396	214.677	1.09921	0.272906	cd4bl_binned	LMEM	9	1	NS
Chryseobacterium haifense	<=200 - >200	1 Mo	7.46084e-05	6.78907e-05	227	1.09895	0.272955	cd4bl_binned2	LMEM	3	1	NS
Streptococcus peroris	<=350 - >350	4 Mo	0.00178971	0.00163099	178.004	1.09731	0.273986	cd4bl_binned	LMEM	9	1	NS
Faecalibacterium prausnitzii	<=350 - >350	1 Mo	-0.000150136	0.000137004	227	-1.09585	0.274305	cd4bl_binned	LMEM	6	1	NS
Paracoccus sphaerophysae	<=200 - >200	1 Mo	0.000319874	0.000291899	215.212	1.09584	0.274374	cd4bl_binned2	LMEM	10	1	NS
Granulicatella elegans	<=200 - >200	1 Wk	0.00216515	0.00198536	224.881	1.09056	0.276635	cd4bl_binned2	LMEM	55	1	NS
Faecalibacterium prausnitzii	<=200 - >200	4.5 Mo	0.000162345	0.000149246	227	1.08777	0.277851	cd4bl_binned2	LMEM	6	1	NS
Collinsella aerofaciens	<=200 - >200	1 Wk	-0.00028487	0.000266073	211.039	-1.07064	0.285552	cd4bl_binned2	LMEM	9	1	NS
Anaerococcus hydrogenalis	Transmitter - Control	4 Mo	0.000198496	0.000185482	227	1.07016	0.285682	Transmitter	LMEM	3	1	NS
Corynebacterium tuscaniense	Transmitter - Control	1 Mo	0.000161872	0.000151862	209.194	1.06591	0.287691	Transmitter	LMEM	5	1	NS
Bifidobacterium dentium	<=350 - >350	4 Mo	0.000117401	0.000110219	227	1.06516	0.287934	cd4bl_binned	LMEM	4	1	NS
Empedobacter falsenii	<=200 - >200	4.5 Mo	0.00249621	0.00234753	226.388	1.06333	0.288765	cd4bl_binned2	LMEM	35	1	NS
Paracoccus sphaerophysae	Transmitter - Control	1 Mo	-0.000319681	0.000302523	216.765	-1.05671	0.291818	Transmitter	LMEM	10	1	NS
Megasphaera micronuciformis	<=200 - >200	1 Mo	-0.000144317	0.000136913	227	-1.05408	0.292967	cd4bl_binned2	LMEM	7	1	NS
Corynebacterium riegelii	Transmitter - Control	1 Wk	-0.00082359	0.000784272	227	-1.05013	0.294774	Transmitter	LMEM	12	1	NS
Stenotrophomonas maltophilia	<=200 - >200	4.5 Mo	-0.000198965	0.000191232	227	-1.04043	0.299245	cd4bl_binned2	LMEM	5	1	NS
Chryseobacterium haifense	<=200 - >200	1 Wk	-6.88873e-05	6.63111e-05	227	-1.03885	0.299979	cd4bl_binned2	LMEM	3	1	NS
Faecalibacterium prausnitzii	<=350 - >350	4 Mo	0.000146792	0.000141448	227	1.03778	0.300476	cd4bl_binned	LMEM	6	1	NS
Dolosigranulum pigrum	<=200 - >200	1 Mo	-0.00215782	0.00208266	227	-1.03609	0.301263	cd4bl_binned2	LMEM	56	1	NS
Rothia mucilaginosa	<=200 - >200	4 Mo	-0.00346086	0.00334235	220.07	-1.03546	0.301592	cd4bl_binned2	LMEM	72	1	NS
Enhydrobacter aerosaccus	<=350 - >350	4.5 Mo	0.00645385	0.00623774	226.89	1.03465	0.301936	cd4bl_binned	LMEM	71	1	NS
Paracoccus chinensis	<=200 - >200	4.5 Mo	0.000284936	0.000275643	227	1.03371	0.30237	cd4bl_binned2	LMEM	15	1	NS
Dolosigranulum pigrum	<=200 - >200	4 Mo	-0.002183	0.00211902	227	-1.03019	0.304016	cd4bl_binned2	LMEM	56	1	NS
Anaerococcus murdochii	Transmitter - Control	4.5 Mo	-0.000215187	0.000209234	227	-1.02846	0.30483	Transmitter	LMEM	13	1	NS
Anaerococcus murdochii	<=200 - >200	4.5 Mo	0.000222054	0.000216243	227	1.02688	0.305572	cd4bl_binned2	LMEM	13	1	NS
Bifidobacterium dentium	Transmitter - Control	4 Mo	-0.000114537	0.000111593	227	-1.02638	0.305803	Transmitter	LMEM	4	1	NS
Stenotrophomonas koreensis	Transmitter - Control	4.5 Mo	-0.00028425	0.000277859	226.918	-1.023	0.307398	Transmitter	LMEM	7	1	NS
Corynebacterium pseudogenitalium	<=200 - >200	1 Wk	-0.000120045	0.000117565	227	-1.02109	0.308298	cd4bl_binned2	LMEM	8	1	NS
Collinsella aerofaciens	<=200 - >200	4.5 Mo	0.000300423	0.000294814	219.759	1.01903	0.309311	cd4bl_binned2	LMEM	9	1	NS
Anaerococcus hydrogenalis	<=350 - >350	4 Mo	-0.00018708	0.000184741	226.999	-1.01266	0.3123	cd4bl_binned	LMEM	3	1	NS
Haemophilus parainfluenzae	<=200 - >200	1 Mo	-0.00121142	0.00119766	227	-1.01149	0.31286	cd4bl_binned2	LMEM	18	1	NS
Bdellovibrio bacteriovorus	<=200 - >200	4 Mo	-0.000142213	0.000141045	227	-1.00828	0.314394	cd4bl_binned2	LMEM	3	1	NS
Prevotella nanceiensis	<=350 - >350	1 Mo	-8.6782e-05	8.6208e-05	227	-1.00666	0.315171	cd4bl_binned	LMEM	3	1	NS
Corynebacterium kroppenstedtii	Transmitter - Control	4.5 Mo	-0.000666711	0.000663369	226.936	-1.00504	0.315949	Transmitter	LMEM	19	1	NS
Streptococcus pyogenes	<=200 - >200	1 Wk	0.000116228	0.000115785	227	1.00382	0.316533	cd4bl_binned2	LMEM	3	1	NS
Corynebacterium tuscaniense	<=200 - >200	4.5 Mo	-0.000164968	0.000164658	209.71	-1.00188	0.317556	cd4bl_binned2	LMEM	5	1	NS
Faecalibacterium prausnitzii	Transmitter - Control	4 Mo	-0.000143212	0.000143241	227	-0.999791	0.318476	Transmitter	LMEM	6	1	NS
Sphingobacterium hotanense	<=350 - >350	4.5 Mo	9.81147e-05	9.86361e-05	227	0.994714	0.320935	cd4bl_binned	LMEM	3	1	NS
Streptococcus sanguinis	<=200 - >200	4 Mo	-0.00064661	0.000650687	227	-0.993734	0.32141	cd4bl_binned2	LMEM	14	1	NS
Paracoccus chinensis	Transmitter - Control	4.5 Mo	-0.000265837	0.000267736	227	-0.992908	0.321812	Transmitter	LMEM	15	1	NS
Megamonas funiformis	Transmitter - Control	4.5 Mo	-0.000237147	0.000239445	227	-0.990405	0.323031	Transmitter	LMEM	5	1	NS
Enhydrobacter aerosaccus	Transmitter - Control	1 Mo	-0.00586598	0.00593887	226.92	-0.987728	0.324338	Transmitter	LMEM	71	1	NS
Enhydrobacter aerosaccus	<=350 - >350	1 Wk	0.00538229	0.00545466	226.593	0.986733	0.324826	cd4bl_binned	LMEM	71	1	NS
Faecalibacterium prausnitzii	Transmitter - Control	1 Mo	0.000137845	0.000140357	227	0.982099	0.327097	Transmitter	LMEM	6	1	NS
Corynebacterium jeikeium	<=350 - >350	1 Mo	-0.000193392	0.000197341	227	-0.979991	0.328134	cd4bl_binned	LMEM	10	1	NS
Corynebacterium appendicis	Transmitter - Control	1 Wk	0.000296872	0.000304737	226.882	0.974191	0.330999	Transmitter	LMEM	19	1	NS
Skermanella aerolata	<=200 - >200	4 Mo	8.00832e-05	8.23261e-05	227	0.972757	0.33171	cd4bl_binned2	LMEM	4	1	NS
Paracoccus sphaerophysae	Transmitter - Control	4 Mo	-0.000299606	0.000308378	218.197	-0.971557	0.332347	Transmitter	LMEM	10	1	NS
Chryseobacterium haifense	Transmitter - Control	1 Wk	6.35271e-05	6.54147e-05	227	0.971144	0.33251	Transmitter	LMEM	3	1	NS
Stenotrophomonas maltophilia	<=200 - >200	1 Wk	-0.000165828	0.000171451	227	-0.967207	0.33447	cd4bl_binned2	LMEM	5	1	NS
Empedobacter falsenii	<=200 - >200	4 Mo	-0.00212128	0.00219375	225.786	-0.966963	0.334597	cd4bl_binned2	LMEM	35	1	NS
Prevotella nanceiensis	Transmitter - Control	4.5 Mo	-8.79894e-05	9.11633e-05	227	-0.965185	0.335479	Transmitter	LMEM	3	1	NS
Gardnerella vaginalis	<=350 - >350	1 Wk	0.00168634	0.00175051	227	0.963344	0.3364	cd4bl_binned	LMEM	13	1	NS
Corynebacterium imitans	<=350 - >350	4 Mo	-0.000280973	0.000296416	226.458	-0.947901	0.34419	cd4bl_binned	LMEM	10	1	NS
Gardnerella vaginalis	Transmitter - Control	1 Mo	-0.00178384	0.00188212	227	-0.947783	0.344248	Transmitter	LMEM	13	1	NS
Bifidobacterium longum	<=200 - >200	4.5 Mo	0.000888767	0.000943166	227	0.942323	0.347029	cd4bl_binned2	LMEM	8	1	NS
Corynebacterium tuscaniense	<=350 - >350	4 Mo	0.000146959	0.000156851	207.435	0.936932	0.349883	cd4bl_binned	LMEM	5	1	NS
Prevotella copri	<=200 - >200	4 Mo	-9.86218e-05	0.000105578	227	-0.934116	0.351237	cd4bl_binned2	LMEM	3	1	NS
Bifidobacterium bifidum	<=350 - >350	1 Mo	-0.000217973	0.000234474	227	-0.929627	0.353552	cd4bl_binned	LMEM	11	1	NS
Corynebacterium tuscaniense	<=350 - >350	4.5 Mo	0.000152929	0.000164539	213.668	0.929434	0.353713	cd4bl_binned	LMEM	5	1	NS
Bdellovibrio bacteriovorus	Transmitter - Control	4 Mo	-0.000135276	0.000145847	227	-0.927519	0.354642	Transmitter	LMEM	3	1	NS
Paracoccus chinensis	Transmitter - Control	4 Mo	-0.000245609	0.000266231	227	-0.92254	0.357227	Transmitter	LMEM	15	1	NS
Acinetobacter baumannii	<=200 - >200	4 Mo	-0.000691676	0.000751842	226.774	-0.919975	0.358563	cd4bl_binned2	LMEM	21	1	NS
Megasphaera micronuciformis	<=350 - >350	4.5 Mo	-0.000136215	0.000148638	227	-0.916422	0.360418	cd4bl_binned	LMEM	7	1	NS
Corynebacterium jeikeium	<=350 - >350	1 Wk	0.000172012	0.00018792	227	0.915346	0.360981	cd4bl_binned	LMEM	10	1	NS
Psychrobacter celer	<=200 - >200	1 Mo	0.000100353	0.000109797	227	0.913987	0.361693	cd4bl_binned2	LMEM	3	1	NS
Prevotella histicola	<=350 - >350	4.5 Mo	0.0018907	0.00208011	226.999	0.908946	0.364343	cd4bl_binned	LMEM	20	1	NS
Megasphaera micronuciformis	Transmitter - Control	1 Mo	0.00012656	0.000140253	227	0.902367	0.367818	Transmitter	LMEM	7	1	NS
Stenotrophomonas maltophilia	<=350 - >350	1 Mo	0.000158207	0.00017535	227	0.902239	0.367886	cd4bl_binned	LMEM	5	1	NS
Skermanella aerolata	Transmitter - Control	4.5 Mo	7.7076e-05	8.5436e-05	227	0.90215	0.367933	Transmitter	LMEM	4	1	NS
Prevotella salivae	Transmitter - Control	4 Mo	-0.000115015	0.000128348	227	-0.896117	0.37114	Transmitter	LMEM	6	1	NS
Dolosigranulum pigrum	<=350 - >350	4.5 Mo	0.00203359	0.00227301	227	0.894668	0.371912	cd4bl_binned	LMEM	56	1	NS
Actinomyces graevenitzii	Transmitter - Control	4 Mo	-0.000121627	0.000136266	227	-0.89257	0.373033	Transmitter	LMEM	7	1	NS
Enhydrobacter aerosaccus	Transmitter - Control	4.5 Mo	0.00543536	0.00609495	226.942	0.891781	0.373455	Transmitter	LMEM	71	1	NS
Lautropia mirabilis	<=200 - >200	4 Mo	-4.80724e-05	5.39999e-05	226.912	-0.890231	0.374285	cd4bl_binned2	LMEM	4	1	NS
Prevotella nanceiensis	<=200 - >200	4.5 Mo	-8.32333e-05	9.36227e-05	227	-0.889028	0.374929	cd4bl_binned2	LMEM	3	1	NS
Streptococcus peroris	<=350 - >350	1 Mo	0.00141379	0.00159126	171.372	0.888472	0.375532	cd4bl_binned	LMEM	9	1	NS
Prevotella nanceiensis	<=350 - >350	4.5 Mo	8.32333e-05	9.39086e-05	227	0.886322	0.376382	cd4bl_binned	LMEM	3	1	NS
Prevotella copri	Transmitter - Control	1 Mo	9.34286e-05	0.000105552	227	0.885139	0.377018	Transmitter	LMEM	3	1	NS
Salinicoccus roseus	<=200 - >200	1 Mo	-0.000147844	0.000167852	226.892	-0.8808	0.379358	cd4bl_binned2	LMEM	10	1	NS
Streptococcus peroris	Transmitter - Control	4.5 Mo	0.00146286	0.00167249	182.188	0.874664	0.382908	Transmitter	LMEM	9	1	NS
Prevotella copri	Transmitter - Control	4 Mo	-9.3811e-05	0.000107721	227	-0.870867	0.384747	Transmitter	LMEM	3	1	NS
Bifidobacterium dentium	<=350 - >350	1 Mo	9.28967e-05	0.000106756	227	0.870178	0.385123	cd4bl_binned	LMEM	4	1	NS
Acinetobacter radioresistens	<=350 - >350	1 Wk	6.62194e-05	7.65556e-05	227	0.864984	0.38796	cd4bl_binned	LMEM	5	1	NS
Rothia mucilaginosa	Transmitter - Control	1 Mo	0.0029128	0.00337802	221.558	0.86228	0.389466	Transmitter	LMEM	72	1	NS
Enhydrobacter aerosaccus	Transmitter - Control	1 Wk	-0.00479536	0.00556538	226.861	-0.861641	0.389795	Transmitter	LMEM	71	1	NS
Corynebacterium aurimucosum	<=200 - >200	1 Mo	-0.000795433	0.000924511	199.587	-0.860383	0.39061	cd4bl_binned2	LMEM	21	1	NS
Streptococcus peroris	<=200 - >200	4.5 Mo	0.00148101	0.00172138	182.697	0.86036	0.390718	cd4bl_binned2	LMEM	9	1	NS
Corynebacterium aurimucosum	Transmitter - Control	1 Mo	-0.000810718	0.000946922	206.67	-0.856161	0.3929	Transmitter	LMEM	21	1	NS
Bacillus longiquaesitum	<=200 - >200	1 Mo	-0.000102598	0.00012028	227	-0.852995	0.394561	cd4bl_binned2	LMEM	4	1	NS
Faecalibacterium prausnitzii	<=350 - >350	1 Wk	0.000111133	0.000130464	227	0.851833	0.395205	cd4bl_binned	LMEM	6	1	NS
Prevotella melaninogenica	<=200 - >200	1 Mo	-0.000829305	0.000982155	188.132	-0.844373	0.399533	cd4bl_binned2	LMEM	15	1	NS
Collinsella aerofaciens	<=350 - >350	4.5 Mo	0.000248415	0.000295222	220.679	0.84145	0.401007	cd4bl_binned	LMEM	9	1	NS
Corynebacterium kroppenstedtii	Transmitter - Control	1 Mo	0.000543073	0.000646383	226.912	0.840171	0.401697	Transmitter	LMEM	19	1	NS
Salinicoccus carnicancri	<=350 - >350	1 Mo	-0.000130208	0.000155091	227	-0.83956	0.402039	cd4bl_binned	LMEM	4	1	NS
Prevotella melaninogenica	Transmitter - Control	1 Mo	0.00082879	0.000998399	196.389	0.830119	0.40748	Transmitter	LMEM	15	1	NS
Stenotrophomonas maltophilia	Transmitter - Control	1 Mo	-0.00015049	0.000181414	227	-0.82954	0.407671	Transmitter	LMEM	5	1	NS
Acinetobacter radioresistens	Transmitter - Control	1 Wk	-6.47145e-05	7.81758e-05	227	-0.827807	0.408649	Transmitter	LMEM	5	1	NS
Acinetobacter radioresistens	<=350 - >350	4 Mo	-6.84182e-05	8.30011e-05	227	-0.824305	0.410632	cd4bl_binned	LMEM	5	1	NS
Anaerococcus murdochii	<=200 - >200	4 Mo	-0.000165452	0.000201957	227	-0.819242	0.413508	cd4bl_binned2	LMEM	13	1	NS
Nosocomiicoccus massiliensis	<=200 - >200	1 Wk	-0.000320896	0.000392018	216.785	-0.818576	0.413927	cd4bl_binned2	LMEM	5	1	NS
Bacillus longiquaesitum	<=200 - >200	4.5 Mo	0.000106743	0.000131036	227	0.814609	0.41615	cd4bl_binned2	LMEM	4	1	NS
Finegoldia magna	<=350 - >350	1 Mo	-0.000538494	0.000662544	226.866	-0.812768	0.417203	cd4bl_binned	LMEM	19	1	NS
Prevotella histicola	<=350 - >350	4 Mo	0.00159138	0.00197148	226.999	0.8072	0.420396	cd4bl_binned	LMEM	20	1	NS
Prevotella copri	<=200 - >200	1 Mo	8.36757e-05	0.000103766	227	0.806386	0.420864	cd4bl_binned2	LMEM	3	1	NS
Psychrobacter celer	<=350 - >350	4.5 Mo	-9.6837e-05	0.000120389	227	-0.804369	0.422026	cd4bl_binned	LMEM	3	1	NS
Streptococcus peroris	<=200 - >200	1 Mo	0.00129481	0.00161411	164.421	0.802179	0.423607	cd4bl_binned2	LMEM	9	1	NS
Empedobacter falsenii	Transmitter - Control	4 Mo	-0.00181694	0.00226804	226.418	-0.801105	0.423911	Transmitter	LMEM	35	1	NS
Bacillus longiquaesitum	Transmitter - Control	1 Mo	-9.75935e-05	0.000121893	227	-0.800646	0.424174	Transmitter	LMEM	4	1	NS
Staphylococcus haemolyticus	<=200 - >200	1 Wk	0.00138626	0.00173943	226.741	0.796957	0.426309	cd4bl_binned2	LMEM	13	1	NS
Lautropia mirabilis	Transmitter - Control	4 Mo	-4.41029e-05	5.55498e-05	226.709	-0.793934	0.428064	Transmitter	LMEM	4	1	NS
Bifidobacterium longum	<=350 - >350	1 Wk	-0.000653115	0.000826028	227	-0.790669	0.429963	cd4bl_binned	LMEM	8	1	NS
Streptococcus sanguinis	<=350 - >350	4 Mo	-0.000511188	0.00065397	227	-0.781668	0.435224	cd4bl_binned	LMEM	14	1	NS
Prevotella nanceiensis	<=350 - >350	4 Mo	6.90226e-05	8.90042e-05	227	0.775499	0.438852	cd4bl_binned	LMEM	3	1	NS
Psychrobacter sanguinis	<=200 - >200	4 Mo	-0.000532807	0.000710842	224.555	-0.749544	0.454314	cd4bl_binned2	LMEM	14	1	NS
Rhodopseudomonas boonkerdii	<=350 - >350	4 Mo	0.000125471	0.000167545	227	0.748878	0.454706	cd4bl_binned	LMEM	3	1	NS
Corynebacterium imitans	<=200 - >200	1 Wk	-0.0002095	0.000280278	226.533	-0.747473	0.455553	cd4bl_binned2	LMEM	10	1	NS
Prevotella nanceiensis	Transmitter - Control	4 Mo	-6.73392e-05	9.06509e-05	227	-0.742841	0.458346	Transmitter	LMEM	3	1	NS
Streptococcus peroris	Transmitter - Control	1 Wk	0.00115812	0.00156302	162.288	0.740951	0.459794	Transmitter	LMEM	9	1	NS
Megasphaera micronuciformis	<=200 - >200	1 Wk	-9.87068e-05	0.000133727	227	-0.738121	0.461204	cd4bl_binned2	LMEM	7	1	NS
Corynebacterium aurimucosum	Transmitter - Control	4.5 Mo	-0.000712864	0.000968657	210.301	-0.735931	0.462593	Transmitter	LMEM	21	1	NS
Actinomyces graevenitzii	Transmitter - Control	4.5 Mo	-0.000100547	0.000137036	227	-0.733729	0.463871	Transmitter	LMEM	7	1	NS
Prevotella histicola	Transmitter - Control	1 Mo	0.00143602	0.00195724	227	0.733697	0.46389	Transmitter	LMEM	20	1	NS
Streptococcus peroris	Transmitter - Control	4 Mo	0.00122254	0.00166705	180.504	0.733359	0.464291	Transmitter	LMEM	9	1	NS
Acinetobacter schindleri	<=350 - >350	4 Mo	-0.000143056	0.00019528	227	-0.732571	0.464576	cd4bl_binned	LMEM	4	1	NS
Corynebacterium imitans	<=350 - >350	1 Wk	-0.000199846	0.000273517	225.932	-0.730654	0.465748	cd4bl_binned	LMEM	10	1	NS
Megasphaera micronuciformis	Transmitter - Control	1 Wk	-9.5529e-05	0.000131424	227	-0.726877	0.46805	Transmitter	LMEM	7	1	NS
Corynebacterium appendicis	<=200 - >200	4.5 Mo	0.000252093	0.00034803	226.987	0.724344	0.4696	cd4bl_binned2	LMEM	19	1	NS
Haemophilus parainfluenzae	<=350 - >350	1 Wk	0.000826299	0.00114097	227	0.724209	0.469683	cd4bl_binned	LMEM	18	1	NS
Salinicoccus roseus	<=200 - >200	1 Wk	0.000118229	0.000163951	226.868	0.721123	0.471576	cd4bl_binned2	LMEM	10	1	NS
Prevotella histicola	Transmitter - Control	4 Mo	-0.00143386	0.00199746	227	-0.717842	0.473593	Transmitter	LMEM	20	1	NS
Rhodopseudomonas boonkerdii	Transmitter - Control	4 Mo	-0.00012241	0.000171254	227	-0.714786	0.475476	Transmitter	LMEM	3	1	NS
Salinicoccus roseus	<=350 - >350	1 Wk	0.000114558	0.000160306	226.923	0.714621	0.475577	cd4bl_binned	LMEM	10	1	NS
Anaerococcus murdochii	Transmitter - Control	4 Mo	0.000148269	0.000208057	227	0.712636	0.476803	Transmitter	LMEM	13	1	NS
Anaerococcus prevotii	<=200 - >200	4 Mo	-0.00222415	0.00312499	198.028	-0.711732	0.477468	cd4bl_binned2	LMEM	9	1	NS
Collinsella aerofaciens	Transmitter - Control	1 Wk	0.000186722	0.000263915	213.056	0.707509	0.480023	Transmitter	LMEM	9	1	NS
Prevotella histicola	<=200 - >200	1 Mo	-0.00133945	0.00189495	226.949	-0.706855	0.480382	cd4bl_binned2	LMEM	20	1	NS
Enhydrobacter aerosaccus	<=200 - >200	4 Mo	-0.00413986	0.00586869	226.839	-0.705416	0.481275	cd4bl_binned2	LMEM	71	1	NS
Dolosigranulum pigrum	<=200 - >200	1 Wk	-0.0014239	0.0020342	227	-0.699978	0.484658	cd4bl_binned2	LMEM	56	1	NS
Bifidobacterium breve	<=350 - >350	4.5 Mo	-0.000109077	0.000156216	213.046	-0.698245	0.485786	cd4bl_binned	LMEM	9	1	NS
Corynebacterium aurimucosum	<=350 - >350	4 Mo	0.000655476	0.000938808	207.622	0.6982	0.485833	cd4bl_binned	LMEM	21	1	NS
Nosocomiicoccus massiliensis	<=350 - >350	1 Mo	-0.000278156	0.000398801	219.985	-0.697479	0.48624	cd4bl_binned	LMEM	5	1	NS
Actinomyces graevenitzii	<=200 - >200	4 Mo	9.17045e-05	0.000131824	227	0.695656	0.487356	cd4bl_binned2	LMEM	7	1	NS
Dolosigranulum pigrum	Transmitter - Control	1 Wk	-0.00140218	0.00201571	227	-0.695627	0.487374	Transmitter	LMEM	56	1	NS
Faecalibacterium prausnitzii	<=200 - >200	1 Wk	-9.27725e-05	0.000133807	227	-0.693329	0.488812	cd4bl_binned2	LMEM	6	1	NS
Salinicoccus carnicancri	Transmitter - Control	1 Wk	0.000102008	0.000147613	227	0.691051	0.490239	Transmitter	LMEM	4	1	NS
Paracoccus sphaerophysae	<=350 - >350	4.5 Mo	0.000220554	0.000320114	221.317	0.688986	0.491554	cd4bl_binned	LMEM	10	1	NS
Dolosigranulum pigrum	<=350 - >350	4 Mo	0.00147959	0.0021543	227	0.686809	0.492904	cd4bl_binned	LMEM	56	1	NS
Anaerococcus provenciensis	<=350 - >350	4 Mo	-6.00693e-05	8.75751e-05	227	-0.685918	0.493465	cd4bl_binned	LMEM	5	1	NS
Psychrobacter phenylpyruvicus	Transmitter - Control	1 Wk	-0.0002182	0.000322207	227	-0.677204	0.498966	Transmitter	LMEM	10	1	NS
Actinomyces graevenitzii	<=200 - >200	4.5 Mo	-9.51123e-05	0.000141149	227	-0.673844	0.501096	cd4bl_binned2	LMEM	7	1	NS
Streptococcus sanguinis	<=200 - >200	1 Wk	-0.000420564	0.000624643	227	-0.673287	0.50145	cd4bl_binned2	LMEM	14	1	NS
Paracoccus sphaerophysae	<=350 - >350	1 Mo	0.000197846	0.000295244	215.792	0.670111	0.503504	cd4bl_binned	LMEM	10	1	NS
Prevotella copri	<=200 - >200	1 Wk	-6.79007e-05	0.000101352	227	-0.66995	0.503571	cd4bl_binned2	LMEM	3	1	NS
Bifidobacterium longum	Transmitter - Control	1 Wk	-0.000560235	0.000836443	227	-0.669783	0.503677	Transmitter	LMEM	8	1	NS
Bifidobacterium bifidum	<=350 - >350	4 Mo	0.000162022	0.000242079	227	0.669297	0.503986	cd4bl_binned	LMEM	11	1	NS
Actinomyces graevenitzii	<=350 - >350	4.5 Mo	9.51123e-05	0.000142431	227	0.667778	0.504954	cd4bl_binned	LMEM	7	1	NS
Moraxella atlantae	Transmitter - Control	4.5 Mo	-0.000600749	0.000918906	204.979	-0.653765	0.513996	Transmitter	LMEM	14	1	NS
Bifidobacterium longum	<=200 - >200	1 Wk	-0.000547786	0.000845603	227	-0.647804	0.517766	cd4bl_binned2	LMEM	8	1	NS
Lactobacillus iners	<=200 - >200	4.5 Mo	0.000619435	0.000959298	227	0.645717	0.519115	cd4bl_binned2	LMEM	14	1	NS
Anaerococcus octavius	<=200 - >200	4 Mo	-0.000971572	0.00150603	201.282	-0.645123	0.519582	cd4bl_binned2	LMEM	4	1	NS
Empedobacter falsenii	Transmitter - Control	1 Mo	-0.00143016	0.00222264	226.298	-0.643449	0.520584	Transmitter	LMEM	35	1	NS
Streptococcus mutans	Transmitter - Control	1 Wk	-0.000259646	0.000404366	227	-0.642106	0.521452	Transmitter	LMEM	4	1	NS
Corynebacterium pseudogenitalium	<=350 - >350	4.5 Mo	8.42534e-05	0.00013134	227	0.641492	0.52185	cd4bl_binned	LMEM	8	1	NS
Corynebacterium aurimucosum	<=200 - >200	4.5 Mo	-0.000639627	0.000997642	210.975	-0.641139	0.522128	cd4bl_binned2	LMEM	21	1	NS
Streptococcus sanguinis	Transmitter - Control	1 Mo	0.000419445	0.000656687	227	0.638729	0.523643	Transmitter	LMEM	14	1	NS
Psychrobacter celer	Transmitter - Control	1 Mo	-7.2261e-05	0.000113363	227	-0.637432	0.524486	Transmitter	LMEM	3	1	NS
Bifidobacterium bifidum	Transmitter - Control	1 Mo	-0.000152832	0.000240276	227	-0.636068	0.525373	Transmitter	LMEM	11	1	NS
Bifidobacterium breve	<=200 - >200	4.5 Mo	9.99045e-05	0.000157099	208.619	0.635934	0.525516	cd4bl_binned2	LMEM	9	1	NS
Streptococcus peroris	<=200 - >200	4 Mo	0.00103653	0.00163596	168.066	0.633589	0.527211	cd4bl_binned2	LMEM	9	1	NS
Stenotrophomonas koreensis	<=200 - >200	4 Mo	0.000166847	0.000263863	226.962	0.632324	0.527812	cd4bl_binned2	LMEM	7	1	NS
Stenotrophomonas koreensis	<=200 - >200	1 Mo	0.000162352	0.000259336	226.958	0.62603	0.531924	cd4bl_binned2	LMEM	7	1	NS
Stenotrophomonas koreensis	<=350 - >350	4 Mo	0.000169937	0.000272503	226.931	0.623615	0.533507	cd4bl_binned	LMEM	7	1	NS
Psychrobacter faecalis	<=200 - >200	1 Mo	-7.77275e-05	0.000125538	227	-0.619153	0.536436	cd4bl_binned2	LMEM	3	1	NS
Bdellovibrio bacteriovorus	<=350 - >350	4.5 Mo	9.28764e-05	0.000150557	227	0.616884	0.53793	cd4bl_binned	LMEM	3	1	NS
Paracoccus chinensis	<=200 - >200	1 Wk	-0.000152362	0.00024713	227	-0.616524	0.538166	cd4bl_binned2	LMEM	15	1	NS
Anaerococcus octavius	Transmitter - Control	4 Mo	-0.000950287	0.00154478	208.258	-0.615161	0.53912	Transmitter	LMEM	4	1	NS
Bdellovibrio bacteriovorus	<=200 - >200	4.5 Mo	-9.28764e-05	0.000151022	227	-0.614986	0.53918	cd4bl_binned2	LMEM	3	1	NS
Finegoldia magna	<=200 - >200	4 Mo	-0.000411685	0.000675458	226.899	-0.60949	0.542809	cd4bl_binned2	LMEM	19	1	NS
Nosocomiicoccus massiliensis	<=200 - >200	1 Mo	-0.00024394	0.000400946	218.326	-0.608412	0.543547	cd4bl_binned2	LMEM	5	1	NS
Anaerococcus prevotii	Transmitter - Control	4 Mo	-0.00194225	0.00320942	205.789	-0.605171	0.545732	Transmitter	LMEM	9	1	NS
Peptostreptococcus anaerobius	Transmitter - Control	1 Mo	-0.000114327	0.000189595	226.95	-0.603008	0.547106	Transmitter	LMEM	3	1	NS
Corynebacterium imitans	<=200 - >200	4 Mo	-0.000175199	0.000291938	226.655	-0.600126	0.549022	cd4bl_binned2	LMEM	10	1	NS
Dolosigranulum pigrum	<=350 - >350	1 Wk	0.00118812	0.00198701	227	0.597947	0.550472	cd4bl_binned	LMEM	56	1	NS
Stenotrophomonas maltophilia	<=350 - >350	4.5 Mo	0.000113953	0.000191013	227	0.596574	0.551386	cd4bl_binned	LMEM	5	1	NS
Corynebacterium kroppenstedtii	<=350 - >350	4.5 Mo	0.000408885	0.000688339	226.963	0.594017	0.553092	cd4bl_binned	LMEM	19	1	NS
Corynebacterium pseudogenitalium	<=200 - >200	4 Mo	-7.25977e-05	0.000122467	227	-0.592794	0.553909	cd4bl_binned2	LMEM	8	1	NS
Bdellovibrio bacteriovorus	<=350 - >350	1 Mo	8.17643e-05	0.000138212	227	0.591588	0.554715	cd4bl_binned	LMEM	3	1	NS
Corynebacterium imitans	Transmitter - Control	4.5 Mo	-0.000179583	0.000304716	226.708	-0.589345	0.556217	Transmitter	LMEM	10	1	NS
Rothia mucilaginosa	Transmitter - Control	1 Wk	-0.00186004	0.00317283	218.239	-0.586242	0.558319	Transmitter	LMEM	72	1	NS
Paracoccus chinensis	Transmitter - Control	1 Mo	-0.000151249	0.000260871	227	-0.579784	0.562635	Transmitter	LMEM	15	1	NS
Rothia mucilaginosa	<=200 - >200	1 Wk	0.00186226	0.00321295	217.936	0.579611	0.562776	cd4bl_binned2	LMEM	72	1	NS
Collinsella aerofaciens	Transmitter - Control	4.5 Mo	0.000166399	0.000287543	219.989	0.57869	0.56339	Transmitter	LMEM	9	1	NS
Dolosigranulum pigrum	<=350 - >350	1 Mo	0.00120351	0.00208662	227	0.576775	0.564663	cd4bl_binned	LMEM	56	1	NS
Corynebacterium kroppenstedtii	<=350 - >350	1 Wk	-0.000346421	0.000601814	226.859	-0.575627	0.565438	cd4bl_binned	LMEM	19	1	NS
Acinetobacter schindleri	<=350 - >350	1 Mo	-0.000108609	0.000189145	227	-0.574209	0.566395	cd4bl_binned	LMEM	4	1	NS
Psychrobacter faecalis	Transmitter - Control	1 Mo	-7.39359e-05	0.000129571	227	-0.570623	0.56882	Transmitter	LMEM	3	1	NS
Acinetobacter radioresistens	<=200 - >200	4.5 Mo	-5.02808e-05	8.83523e-05	227	-0.569094	0.569855	cd4bl_binned2	LMEM	5	1	NS
Corynebacterium pseudogenitalium	<=350 - >350	4 Mo	7.07827e-05	0.000124481	227	0.568625	0.570173	cd4bl_binned	LMEM	8	1	NS
Corynebacterium imitans	Transmitter - Control	4 Mo	-0.000172118	0.000303018	226.671	-0.568014	0.570588	Transmitter	LMEM	10	1	NS
Salinicoccus roseus	<=200 - >200	4.5 Mo	-0.000103494	0.000182846	226.953	-0.566015	0.571943	cd4bl_binned2	LMEM	10	1	NS
Moraxella atlantae	<=200 - >200	4.5 Mo	-0.000532766	0.000947272	205.893	-0.562421	0.574441	cd4bl_binned2	LMEM	14	1	NS
Paracoccus chinensis	<=350 - >350	4.5 Mo	0.000155239	0.000276581	227	0.56128	0.57516	cd4bl_binned	LMEM	15	1	NS
Prevotella salivae	<=350 - >350	4 Mo	-7.06173e-05	0.000127084	227	-0.555674	0.578981	cd4bl_binned	LMEM	6	1	NS
Bdellovibrio bacteriovorus	Transmitter - Control	1 Mo	-7.93714e-05	0.000142911	227	-0.555392	0.579173	Transmitter	LMEM	3	1	NS
Lautropia mirabilis	<=200 - >200	1 Wk	-2.87772e-05	5.18401e-05	226.88	-0.555114	0.579363	cd4bl_binned2	LMEM	4	1	NS
Corynebacterium pseudogenitalium	Transmitter - Control	4 Mo	-6.90563e-05	0.000124784	227	-0.553407	0.580529	Transmitter	LMEM	8	1	NS
Flavobacterium nitratireducens	<=350 - >350	1 Wk	0.00012836	0.000232028	227	0.553206	0.580667	cd4bl_binned	LMEM	4	1	NS
Megasphaera micronuciformis	<=350 - >350	1 Mo	7.54075e-05	0.00013645	227	0.55264	0.581054	cd4bl_binned	LMEM	7	1	NS
Psychrobacter sanguinis	<=350 - >350	4.5 Mo	0.000406482	0.000755039	225.812	0.538359	0.590859	cd4bl_binned	LMEM	14	1	NS
Corynebacterium glaucum	<=200 - >200	1 Mo	-0.000355894	0.000662882	227	-0.536889	0.59187	cd4bl_binned2	LMEM	14	1	NS
Acinetobacter baumannii	<=200 - >200	4.5 Mo	-0.000431207	0.000804899	226.89	-0.535729	0.592671	cd4bl_binned2	LMEM	21	1	NS
Prevotella histicola	<=350 - >350	1 Wk	-0.000971038	0.0018184	226.997	-0.534007	0.593859	cd4bl_binned	LMEM	20	1	NS
Dolosigranulum pigrum	Transmitter - Control	4 Mo	-0.00116712	0.00219534	227	-0.531634	0.595499	Transmitter	LMEM	56	1	NS
Acinetobacter baumannii	Transmitter - Control	4.5 Mo	0.000402354	0.000757044	227	0.531481	0.595605	Transmitter	LMEM	21	1	NS
Brachybacterium paraconglomeratum	<=350 - >350	4.5 Mo	5.38109e-05	0.000102342	227	0.525796	0.599543	cd4bl_binned	LMEM	4	1	NS
Prevotella salivae	<=200 - >200	4 Mo	6.50248e-05	0.000124069	227	0.524102	0.600719	cd4bl_binned2	LMEM	6	1	NS
Brachybacterium paraconglomeratum	Transmitter - Control	4 Mo	5.08163e-05	9.70881e-05	227	0.523404	0.601203	Transmitter	LMEM	4	1	NS
Silanimonas lenta	<=200 - >200	4.5 Mo	0.000107914	0.000207138	227	0.520976	0.602891	cd4bl_binned2	LMEM	3	1	NS
Skermanella aerolata	Transmitter - Control	4 Mo	-4.3818e-05	8.49558e-05	227	-0.515774	0.606514	Transmitter	LMEM	4	1	NS
Faecalibacterium prausnitzii	Transmitter - Control	4.5 Mo	-7.42147e-05	0.000144051	227	-0.515197	0.606917	Transmitter	LMEM	6	1	NS
Paracoccus aminophilus	<=350 - >350	4.5 Mo	0.000297118	0.000581786	226.971	0.5107	0.610057	cd4bl_binned	LMEM	9	1	NS
Psychrobacter phenylpyruvicus	<=200 - >200	4 Mo	0.00016973	0.000334903	227	0.506803	0.612785	cd4bl_binned2	LMEM	10	1	NS
Deinococcus radiodurans	<=200 - >200	4 Mo	-0.000142392	0.000282538	227	-0.503975	0.614768	cd4bl_binned2	LMEM	4	1	NS
Bifidobacterium breve	Transmitter - Control	4.5 Mo	7.68202e-05	0.000152628	207.309	0.503317	0.615276	Transmitter	LMEM	9	1	NS
Haemophilus parainfluenzae	Transmitter - Control	1 Wk	0.000581092	0.00115478	227	0.503205	0.615308	Transmitter	LMEM	18	1	NS
Psychrobacter phenylpyruvicus	<=350 - >350	4 Mo	0.000170921	0.000343727	227	0.497258	0.619489	cd4bl_binned	LMEM	10	1	NS
Acinetobacter radioresistens	<=200 - >200	1 Wk	-3.9268e-05	7.9213e-05	227	-0.495727	0.620566	cd4bl_binned2	LMEM	5	1	NS
Paracoccus sphaerophysae	<=350 - >350	4 Mo	0.000148696	0.000304322	217.989	0.488613	0.625607	cd4bl_binned	LMEM	10	1	NS
Corynebacterium durum	Transmitter - Control	1 Wk	-9.16608e-05	0.000187988	226.874	-0.487587	0.626313	Transmitter	LMEM	4	1	NS
Brachybacterium paraconglomeratum	<=350 - >350	4 Mo	-4.71601e-05	9.69969e-05	227	-0.486202	0.627293	cd4bl_binned	LMEM	4	1	NS
Bifidobacterium dentium	<=200 - >200	1 Wk	5.00652e-05	0.000103417	227	0.48411	0.628775	cd4bl_binned2	LMEM	4	1	NS
Anaerococcus murdochii	<=350 - >350	1 Mo	9.70377e-05	0.000200584	227	0.483777	0.629011	cd4bl_binned	LMEM	13	1	NS
Brachybacterium paraconglomeratum	<=200 - >200	4.5 Mo	4.9685e-05	0.000102731	227	0.483642	0.629106	cd4bl_binned2	LMEM	4	1	NS
Prevotella histicola	Transmitter - Control	1 Wk	-0.000879125	0.00183403	227	-0.479342	0.632157	Transmitter	LMEM	20	1	NS
Stenotrophomonas koreensis	Transmitter - Control	1 Mo	0.000129289	0.000270747	226.887	0.477529	0.633445	Transmitter	LMEM	7	1	NS
Paracoccus sphaerophysae	Transmitter - Control	4.5 Mo	0.000147647	0.000309909	218.907	0.476419	0.634251	Transmitter	LMEM	10	1	NS
Psychrobacter phenylpyruvicus	Transmitter - Control	4 Mo	-0.000166752	0.000350919	227	-0.475186	0.635111	Transmitter	LMEM	10	1	NS
Anaerococcus hydrogenalis	<=200 - >200	4 Mo	-8.65239e-05	0.000182307	227	-0.474605	0.635525	cd4bl_binned2	LMEM	3	1	NS
Faecalibacterium prausnitzii	<=350 - >350	4.5 Mo	7.02031e-05	0.000149242	227	0.470397	0.638523	cd4bl_binned	LMEM	6	1	NS
Finegoldia magna	<=200 - >200	1 Mo	-0.00030971	0.000663872	226.888	-0.466521	0.64129	cd4bl_binned2	LMEM	19	1	NS
Corynebacterium appendicis	<=200 - >200	4 Mo	0.000151363	0.00032505	226.973	0.465661	0.641905	cd4bl_binned2	LMEM	19	1	NS
Bifidobacterium dentium	Transmitter - Control	1 Wk	4.76812e-05	0.000102462	227	0.465353	0.642125	Transmitter	LMEM	4	1	NS
Haemophilus parainfluenzae	<=350 - >350	1 Mo	0.000555532	0.00119817	227	0.463652	0.643342	cd4bl_binned	LMEM	18	1	NS
Lautropia mirabilis	<=350 - >350	1 Mo	2.4285e-05	5.29416e-05	226.787	0.458714	0.646879	cd4bl_binned	LMEM	4	1	NS
Corynebacterium riegelii	<=350 - >350	4 Mo	-0.00038276	0.000837419	227	-0.457071	0.648057	cd4bl_binned	LMEM	12	1	NS
Prevotella copri	<=350 - >350	1 Mo	4.72218e-05	0.000103848	227	0.454722	0.649744	cd4bl_binned	LMEM	3	1	NS
Brachybacterium paraconglomeratum	Transmitter - Control	4.5 Mo	-4.4135e-05	9.76369e-05	227	-0.452032	0.651677	Transmitter	LMEM	4	1	NS
Deinococcus radiodurans	<=200 - >200	1 Wk	0.000120894	0.000271229	227	0.445727	0.656219	cd4bl_binned2	LMEM	4	1	NS
Prevotella salivae	<=350 - >350	1 Mo	5.47437e-05	0.000123092	227	0.44474	0.656932	cd4bl_binned	LMEM	6	1	NS
Bifidobacterium longum	Transmitter - Control	4.5 Mo	-0.000406293	0.000916129	227	-0.443489	0.657834	Transmitter	LMEM	8	1	NS
Paracoccus yeei	<=200 - >200	4.5 Mo	0.00116524	0.00262768	225.483	0.443447	0.657868	cd4bl_binned2	LMEM	14	1	NS
Granulicatella elegans	<=200 - >200	4.5 Mo	-0.000980199	0.002212	226.195	-0.443128	0.658097	cd4bl_binned2	LMEM	55	1	NS
Moraxella atlantae	<=350 - >350	4 Mo	-0.000387839	0.000884127	201.392	-0.438669	0.661372	cd4bl_binned	LMEM	14	1	NS
Salinicoccus roseus	<=350 - >350	4.5 Mo	-8.02897e-05	0.000183364	226.98	-0.437871	0.661896	cd4bl_binned	LMEM	10	1	NS
Acinetobacter soli	<=350 - >350	1 Mo	-6.40848e-05	0.000146417	227	-0.437686	0.66203	cd4bl_binned	LMEM	3	1	NS
Salinicoccus carnicancri	<=200 - >200	1 Mo	-6.67733e-05	0.000152691	227	-0.43731	0.662302	cd4bl_binned2	LMEM	4	1	NS
Corynebacterium kroppenstedtii	<=200 - >200	1 Mo	0.000270057	0.000627416	226.664	0.430427	0.667294	cd4bl_binned2	LMEM	19	1	NS
Azotobacter chroococcum	<=350 - >350	1 Wk	0.000110654	0.000259167	227	0.42696	0.669813	cd4bl_binned	LMEM	3	1	NS
Skermanella aerolata	<=350 - >350	4.5 Mo	3.75361e-05	8.81297e-05	227	0.425919	0.67057	cd4bl_binned	LMEM	4	1	NS
Skermanella aerolata	<=200 - >200	4.5 Mo	-3.7491e-05	8.81492e-05	227	-0.425312	0.671012	cd4bl_binned2	LMEM	4	1	NS
Granulicatella elegans	Transmitter - Control	1 Mo	-0.00088451	0.00209389	226.224	-0.422425	0.673116	Transmitter	LMEM	55	1	NS
Corynebacterium kroppenstedtii	<=350 - >350	1 Mo	-0.000266735	0.000631947	226.908	-0.422084	0.673363	cd4bl_binned	LMEM	19	1	NS
Bifidobacterium bifidum	<=350 - >350	1 Wk	9.42048e-05	0.00022328	227	0.421913	0.673488	cd4bl_binned	LMEM	11	1	NS
Corynebacterium durum	<=200 - >200	4 Mo	-8.32673e-05	0.000197411	226.983	-0.421797	0.673572	cd4bl_binned2	LMEM	4	1	NS
Empedobacter falsenii	<=350 - >350	4.5 Mo	0.000973989	0.00231736	226.503	0.420301	0.674664	cd4bl_binned	LMEM	35	1	NS
Corynebacterium appendicis	Transmitter - Control	1 Mo	-0.000135961	0.00032519	226.933	-0.418096	0.676273	Transmitter	LMEM	19	1	NS
Enhydrobacter aerosaccus	<=200 - >200	1 Mo	0.0023899	0.00576805	226.82	0.414334	0.679021	cd4bl_binned2	LMEM	71	1	NS
Empedobacter falsenii	<=350 - >350	1 Mo	-0.00088028	0.00212873	225.849	-0.413524	0.679615	cd4bl_binned	LMEM	35	1	NS
Prevotella copri	<=350 - >350	4.5 Mo	-4.65221e-05	0.000113124	227	-0.411249	0.681278	cd4bl_binned	LMEM	3	1	NS
Anaerococcus murdochii	<=200 - >200	1 Wk	-7.97284e-05	0.000193874	227	-0.411238	0.681286	cd4bl_binned2	LMEM	13	1	NS
Megasphaera micronuciformis	<=200 - >200	4.5 Mo	6.09754e-05	0.000149156	227	0.408802	0.683071	cd4bl_binned2	LMEM	7	1	NS
Bifidobacterium longum	<=350 - >350	4.5 Mo	0.000384332	0.000944923	227	0.406733	0.684587	cd4bl_binned	LMEM	8	1	NS
Corynebacterium tuscaniense	<=350 - >350	1 Mo	6.17467e-05	0.000152411	203.408	0.405134	0.685805	cd4bl_binned	LMEM	5	1	NS
Streptococcus mutans	Transmitter - Control	1 Mo	0.000174593	0.000431533	227	0.404588	0.686161	Transmitter	LMEM	4	1	NS
Bifidobacterium breve	Transmitter - Control	1 Wk	-5.69855e-05	0.000141038	193.135	-0.404045	0.686627	Transmitter	LMEM	9	1	NS
Lactobacillus iners	<=200 - >200	1 Wk	0.000343965	0.000860066	227	0.399928	0.689586	cd4bl_binned2	LMEM	14	1	NS
Peptostreptococcus anaerobius	<=350 - >350	1 Wk	-6.93366e-05	0.000174418	226.878	-0.397532	0.691349	cd4bl_binned	LMEM	3	1	NS
Lactobacillus iners	Transmitter - Control	4.5 Mo	-0.000374511	0.000944125	227	-0.396676	0.691979	Transmitter	LMEM	14	1	NS
Corynebacterium pseudogenitalium	<=350 - >350	1 Wk	4.54872e-05	0.000114814	227	0.396182	0.692343	cd4bl_binned	LMEM	8	1	NS
Corynebacterium jeikeium	<=200 - >200	1 Mo	-7.68614e-05	0.000194688	227	-0.394794	0.693366	cd4bl_binned2	LMEM	10	1	NS
Anaerococcus provenciensis	<=350 - >350	4.5 Mo	-3.63637e-05	9.24008e-05	227	-0.393544	0.694287	cd4bl_binned	LMEM	5	1	NS
Corynebacterium glaucum	Transmitter - Control	4.5 Mo	0.000278704	0.000708249	227	0.393511	0.694311	Transmitter	LMEM	14	1	NS
Prevotella melaninogenica	<=350 - >350	4.5 Mo	-0.000412511	0.00104904	207.651	-0.393226	0.694556	cd4bl_binned	LMEM	15	1	NS
Acinetobacter radioresistens	<=200 - >200	1 Mo	-3.1674e-05	8.11e-05	227	-0.390556	0.696492	cd4bl_binned2	LMEM	5	1	NS
Bacillus longiquaesitum	Transmitter - Control	4.5 Mo	-4.87969e-05	0.000125101	227	-0.390059	0.696859	Transmitter	LMEM	4	1	NS
Corynebacterium aurimucosum	<=200 - >200	1 Wk	0.000349653	0.000905575	195.867	0.386112	0.699833	cd4bl_binned2	LMEM	21	1	NS
Prevotella melaninogenica	<=350 - >350	1 Mo	-0.000373936	0.000974539	194.756	-0.383705	0.701616	cd4bl_binned	LMEM	15	1	NS
Acinetobacter radioresistens	<=200 - >200	4 Mo	-3.15776e-05	8.25157e-05	227	-0.382686	0.702311	cd4bl_binned2	LMEM	5	1	NS
Prevotella copri	Transmitter - Control	4.5 Mo	4.1353e-05	0.00010833	227	0.38173	0.703018	Transmitter	LMEM	3	1	NS
Anaerococcus murdochii	<=350 - >350	1 Wk	7.21011e-05	0.000191008	227	0.377477	0.706172	cd4bl_binned	LMEM	13	1	NS
Peptostreptococcus anaerobius	Transmitter - Control	1 Wk	6.67561e-05	0.000177668	226.912	0.375736	0.707464	Transmitter	LMEM	3	1	NS
Peptostreptococcus anaerobius	<=200 - >200	1 Mo	-6.92866e-05	0.000184466	226.934	-0.375606	0.707561	cd4bl_binned2	LMEM	3	1	NS
Stenotrophomonas maltophilia	Transmitter - Control	1 Wk	-6.36573e-05	0.000169993	227	-0.37447	0.708404	Transmitter	LMEM	5	1	NS
Anaerococcus murdochii	Transmitter - Control	1 Wk	7.14358e-05	0.000191034	227	0.373942	0.708796	Transmitter	LMEM	13	1	NS
Bifidobacterium breve	<=200 - >200	1 Wk	-5.33535e-05	0.0001428	192.229	-0.373623	0.709097	cd4bl_binned2	LMEM	9	1	NS
Psychrobacter sanguinis	<=200 - >200	1 Wk	-0.000252836	0.000682752	223.74	-0.370318	0.711496	cd4bl_binned2	LMEM	14	1	NS
Psychrobacter phenylpyruvicus	<=350 - >350	1 Mo	0.000123141	0.000332928	227	0.369871	0.711823	cd4bl_binned	LMEM	10	1	NS
Corynebacterium durum	Transmitter - Control	4 Mo	-7.55303e-05	0.000204723	226.941	-0.368938	0.712518	Transmitter	LMEM	4	1	NS
Corynebacterium appendicis	<=200 - >200	1 Wk	-0.000114627	0.000312043	226.963	-0.367343	0.713705	cd4bl_binned2	LMEM	19	1	NS
Aureimonas altamirensis	<=350 - >350	1 Mo	-0.000530135	0.00146132	227	-0.362779	0.717107	cd4bl_binned	LMEM	8	1	NS
Empedobacter falsenii	<=350 - >350	1 Wk	-0.000729359	0.00202802	225.266	-0.359641	0.719452	cd4bl_binned	LMEM	35	1	NS
Bacillus longiquaesitum	<=350 - >350	4.5 Mo	4.61592e-05	0.000128712	227	0.358624	0.72021	cd4bl_binned	LMEM	4	1	NS
Deinococcus radiodurans	<=350 - >350	4 Mo	-0.000104674	0.000291885	227	-0.358615	0.720216	cd4bl_binned	LMEM	4	1	NS
Peptostreptococcus anaerobius	Transmitter - Control	4 Mo	6.92122e-05	0.000193488	226.959	0.357708	0.720894	Transmitter	LMEM	3	1	NS
Streptococcus mutans	<=350 - >350	1 Mo	0.000149117	0.00041756	227	0.357116	0.721337	cd4bl_binned	LMEM	4	1	NS
Streptococcus mutans	<=200 - >200	1 Mo	-0.000149117	0.000417849	227	-0.356869	0.721521	cd4bl_binned2	LMEM	4	1	NS
Paracoccus yeei	Transmitter - Control	4.5 Mo	0.00090695	0.002543	225.337	0.356646	0.72169	Transmitter	LMEM	14	1	NS
Granulicatella elegans	Transmitter - Control	4 Mo	-0.000761564	0.00213664	226.356	-0.356432	0.721849	Transmitter	LMEM	55	1	NS
Finegoldia magna	<=350 - >350	1 Wk	0.000222986	0.000630964	226.794	0.353405	0.724113	cd4bl_binned	LMEM	19	1	NS
Acinetobacter radioresistens	Transmitter - Control	4 Mo	-3.00372e-05	8.51421e-05	227	-0.35279	0.724574	Transmitter	LMEM	5	1	NS
Anaerococcus octavius	Transmitter - Control	1 Mo	0.000534106	0.001517	205.705	0.352079	0.725139	Transmitter	LMEM	4	1	NS
Streptococcus peroris	<=200 - >200	1 Wk	-0.000557034	0.00158651	159.175	-0.351108	0.725972	cd4bl_binned2	LMEM	9	1	NS
Streptococcus sanguinis	<=350 - >350	1 Mo	0.000221855	0.000633425	227	0.350247	0.726478	cd4bl_binned	LMEM	14	1	NS
Anaerococcus hydrogenalis	Transmitter - Control	1 Mo	6.32148e-05	0.000181747	227	0.347817	0.7283	Transmitter	LMEM	3	1	NS
Moraxella atlantae	<=350 - >350	4.5 Mo	-0.000321672	0.000926122	208.953	-0.347332	0.728691	cd4bl_binned	LMEM	14	1	NS
Aureimonas altamirensis	Transmitter - Control	1 Mo	0.000514379	0.00148206	227	0.347071	0.72886	Transmitter	LMEM	8	1	NS
Acinetobacter schindleri	<=200 - >200	4 Mo	-6.60259e-05	0.000191012	227	-0.345663	0.729916	cd4bl_binned2	LMEM	4	1	NS
Rothia mucilaginosa	Transmitter - Control	4 Mo	-0.00117695	0.00344507	222.384	-0.341633	0.73295	Transmitter	LMEM	72	1	NS
Psychrobacter phenylpyruvicus	Transmitter - Control	1 Mo	-0.000117134	0.000343853	227	-0.34065	0.733682	Transmitter	LMEM	10	1	NS
Salinicoccus carnicancri	<=350 - >350	1 Wk	4.98181e-05	0.000147687	227	0.337322	0.736186	cd4bl_binned	LMEM	4	1	NS
Corynebacterium aurimucosum	Transmitter - Control	1 Wk	-0.000298237	0.000893777	197.459	-0.333681	0.738974	Transmitter	LMEM	21	1	NS
Psychrobacter phenylpyruvicus	<=200 - >200	1 Mo	-0.000109159	0.000329157	227	-0.331632	0.740473	cd4bl_binned2	LMEM	10	1	NS
Psychrobacter faecalis	<=350 - >350	1 Mo	4.18908e-05	0.00012695	227	0.329978	0.741721	cd4bl_binned	LMEM	3	1	NS
Salinicoccus roseus	Transmitter - Control	1 Mo	-5.69003e-05	0.000173302	226.988	-0.32833	0.742965	Transmitter	LMEM	10	1	NS
Prevotella nanceiensis	<=200 - >200	1 Mo	-2.80563e-05	8.59377e-05	227	-0.326472	0.744368	cd4bl_binned2	LMEM	3	1	NS
Rothia dentocariosa	Transmitter - Control	4.5 Mo	-0.000194919	0.000601239	226.979	-0.324196	0.746088	Transmitter	LMEM	8	1	NS
Anaerococcus provenciensis	<=200 - >200	4 Mo	-2.77243e-05	8.5811e-05	227	-0.323086	0.746928	cd4bl_binned2	LMEM	5	1	NS
Flavobacterium nitratireducens	Transmitter - Control	1 Wk	-7.41486e-05	0.000231665	227	-0.320068	0.749212	Transmitter	LMEM	4	1	NS
Salinicoccus carnicancri	<=200 - >200	1 Wk	-4.76039e-05	0.000149138	227	-0.319193	0.749873	cd4bl_binned2	LMEM	4	1	NS
Acinetobacter radioresistens	Transmitter - Control	1 Mo	-2.66058e-05	8.34278e-05	227	-0.318908	0.75009	Transmitter	LMEM	5	1	NS
Azotobacter chroococcum	Transmitter - Control	1 Wk	-8.30889e-05	0.000262361	227	-0.316697	0.751765	Transmitter	LMEM	3	1	NS
Acinetobacter schindleri	Transmitter - Control	4 Mo	-6.28052e-05	0.000198583	227	-0.316266	0.752091	Transmitter	LMEM	4	1	NS
Flavobacterium nitratireducens	<=200 - >200	1 Wk	7.51297e-05	0.000237991	227	0.315683	0.752533	cd4bl_binned2	LMEM	4	1	NS
Corynebacterium glaucum	<=350 - >350	1 Mo	0.00021099	0.000670849	227	0.314512	0.753421	cd4bl_binned	LMEM	14	1	NS
Rothia dentocariosa	<=350 - >350	4.5 Mo	0.000193157	0.000617997	226.961	0.312553	0.754907	cd4bl_binned	LMEM	8	1	NS
Haemophilus parainfluenzae	Transmitter - Control	1 Mo	-0.000384621	0.00123236	227	-0.312101	0.75525	Transmitter	LMEM	18	1	NS
Corynebacterium glaucum	<=200 - >200	4 Mo	-0.000210404	0.000674453	227	-0.311962	0.755356	cd4bl_binned2	LMEM	14	1	NS
Granulicatella elegans	<=200 - >200	1 Mo	-0.000631862	0.00203214	225.24	-0.310934	0.756138	cd4bl_binned2	LMEM	55	1	NS
Prevotella melaninogenica	Transmitter - Control	1 Wk	-0.00029363	0.000945262	184.711	-0.310634	0.756429	Transmitter	LMEM	15	1	NS
Moraxella atlantae	Transmitter - Control	1 Wk	-0.000263157	0.000850077	189.892	-0.309569	0.757228	Transmitter	LMEM	14	1	NS
Silanimonas lenta	Transmitter - Control	4.5 Mo	-6.19317e-05	0.00020099	227	-0.308133	0.758264	Transmitter	LMEM	3	1	NS
Aureimonas altamirensis	<=350 - >350	4 Mo	-0.000460996	0.00150871	227	-0.305556	0.760223	cd4bl_binned	LMEM	8	1	NS
Corynebacterium riegelii	Transmitter - Control	4 Mo	0.000260335	0.00085416	227	0.304785	0.760809	Transmitter	LMEM	12	1	NS
Chryseobacterium haifense	<=350 - >350	4 Mo	-2.12525e-05	6.97735e-05	227	-0.304593	0.760956	cd4bl_binned	LMEM	3	1	NS
Corynebacterium appendicis	<=350 - >350	4 Mo	9.87392e-05	0.000327426	226.933	0.301562	0.763262	cd4bl_binned	LMEM	19	1	NS
Rothia dentocariosa	<=200 - >200	4.5 Mo	-0.000185823	0.000619349	226.991	-0.30003	0.764429	cd4bl_binned2	LMEM	8	1	NS
Chryseobacterium anthropi	Transmitter - Control	4 Mo	0.00135874	0.00452963	226.949	0.299967	0.764477	Transmitter	LMEM	15	1	NS
Bifidobacterium longum	<=200 - >200	1 Mo	-0.000258375	0.000865747	227	-0.298442	0.765639	cd4bl_binned2	LMEM	8	1	NS
Bifidobacterium longum	<=350 - >350	1 Mo	0.000258375	0.000867439	227	0.29786	0.766083	cd4bl_binned	LMEM	8	1	NS
Acinetobacter schindleri	<=200 - >200	1 Mo	-5.56967e-05	0.000187735	227	-0.296677	0.766984	cd4bl_binned2	LMEM	4	1	NS
Anaerococcus provenciensis	Transmitter - Control	4 Mo	-2.63719e-05	8.89273e-05	227	-0.296556	0.767077	Transmitter	LMEM	5	1	NS
Empedobacter falsenii	Transmitter - Control	4.5 Mo	-0.000673406	0.00228069	226.482	-0.295265	0.768062	Transmitter	LMEM	35	1	NS
Acinetobacter baumannii	<=200 - >200	1 Wk	0.000211594	0.000721794	226.695	0.29315	0.769676	cd4bl_binned2	LMEM	21	1	NS
Corynebacterium riegelii	<=200 - >200	4 Mo	-0.000231472	0.000806554	227	-0.286989	0.774382	cd4bl_binned2	LMEM	12	1	NS
Corynebacterium kroppenstedtii	<=200 - >200	1 Wk	-0.000175238	0.000612856	226.592	-0.285937	0.775188	cd4bl_binned2	LMEM	19	1	NS
Prevotella salivae	<=200 - >200	1 Mo	-3.48518e-05	0.00012194	227	-0.285811	0.775284	cd4bl_binned2	LMEM	6	1	NS
Corynebacterium jeikeium	Transmitter - Control	1 Wk	-5.42703e-05	0.000190717	227	-0.28456	0.776241	Transmitter	LMEM	10	1	NS
Aureimonas altamirensis	<=200 - >200	1 Mo	0.000408676	0.00143718	227	0.284359	0.776394	cd4bl_binned2	LMEM	8	1	NS
Corynebacterium tuscaniense	<=200 - >200	4 Mo	4.40902e-05	0.00015508	200.152	0.284307	0.776469	cd4bl_binned2	LMEM	5	1	NS
Salinicoccus roseus	Transmitter - Control	1 Wk	4.58741e-05	0.000162395	226.979	0.282485	0.777829	Transmitter	LMEM	10	1	NS
Paracoccus aminophilus	Transmitter - Control	4 Mo	0.000157879	0.000561912	226.913	0.280967	0.778992	Transmitter	LMEM	9	1	NS
Gardnerella vaginalis	Transmitter - Control	4 Mo	0.000531105	0.00192079	227	0.276503	0.782413	Transmitter	LMEM	13	1	NS
Anaerococcus murdochii	<=350 - >350	4 Mo	-5.7119e-05	0.00020709	227	-0.275818	0.782939	cd4bl_binned	LMEM	13	1	NS
Bifidobacterium longum	Transmitter - Control	1 Mo	-0.000245771	0.000892638	227	-0.275331	0.783312	Transmitter	LMEM	8	1	NS
Corynebacterium pseudogenitalium	Transmitter - Control	1 Mo	3.36645e-05	0.000122271	227	0.275326	0.783316	Transmitter	LMEM	8	1	NS
Faecalibacterium prausnitzii	<=200 - >200	1 Mo	-3.75831e-05	0.000136995	227	-0.27434	0.784073	cd4bl_binned2	LMEM	6	1	NS
Acinetobacter schindleri	Transmitter - Control	1 Mo	-5.29798e-05	0.000194585	227	-0.272271	0.785661	Transmitter	LMEM	4	1	NS
Prevotella melaninogenica	Transmitter - Control	4.5 Mo	0.000277636	0.00101995	201.105	0.272206	0.785743	Transmitter	LMEM	15	1	NS
Nosocomiicoccus massiliensis	Transmitter - Control	4.5 Mo	0.000113313	0.000416576	222.103	0.27201	0.785867	Transmitter	LMEM	5	1	NS
Corynebacterium glaucum	<=350 - >350	4.5 Mo	0.000196006	0.000730773	227	0.268217	0.788776	cd4bl_binned	LMEM	14	1	NS
Paracoccus chinensis	<=350 - >350	1 Mo	-6.79936e-05	0.000253901	227	-0.267795	0.7891	cd4bl_binned	LMEM	15	1	NS
Corynebacterium durum	<=200 - >200	1 Mo	-5.11891e-05	0.000194024	226.981	-0.263829	0.792151	cd4bl_binned2	LMEM	4	1	NS
Skermanella aerolata	Transmitter - Control	1 Wk	2.05732e-05	7.80048e-05	227	0.263742	0.792218	Transmitter	LMEM	4	1	NS
Rhodopseudomonas boonkerdii	<=350 - >350	1 Mo	-4.27387e-05	0.000162281	227	-0.263362	0.79251	cd4bl_binned	LMEM	3	1	NS
Lautropia mirabilis	<=350 - >350	1 Wk	1.29972e-05	5.04199e-05	226.673	0.25778	0.796811	cd4bl_binned	LMEM	4	1	NS
Chryseobacterium anthropi	<=200 - >200	4 Mo	0.0011303	0.00439017	226.868	0.257462	0.797055	cd4bl_binned2	LMEM	15	1	NS
Collinsella aerofaciens	Transmitter - Control	4 Mo	-7.35283e-05	0.000286102	219.352	-0.257	0.797419	Transmitter	LMEM	9	1	NS
Empedobacter falsenii	<=200 - >200	1 Mo	0.000553052	0.00215628	225.649	0.256484	0.797811	cd4bl_binned2	LMEM	35	1	NS
Corynebacterium glaucum	<=200 - >200	4.5 Mo	0.000184206	0.00072216	227	0.255077	0.798895	cd4bl_binned2	LMEM	14	1	NS
Psychrobacter celer	<=350 - >350	1 Mo	2.81844e-05	0.000110517	227	0.255024	0.798936	cd4bl_binned	LMEM	3	1	NS
Nosocomiicoccus massiliensis	<=200 - >200	4 Mo	0.000103711	0.00040774	219.164	0.254355	0.799459	cd4bl_binned2	LMEM	5	1	NS
Enhydrobacter aerosaccus	Transmitter - Control	4 Mo	-0.00153768	0.00606078	226.935	-0.25371	0.79995	Transmitter	LMEM	71	1	NS
Deinococcus radiodurans	Transmitter - Control	4 Mo	7.51219e-05	0.00029654	227	0.253328	0.800244	Transmitter	LMEM	4	1	NS
Megamonas funiformis	<=200 - >200	4.5 Mo	-6.27756e-05	0.000248199	227	-0.252924	0.800556	cd4bl_binned2	LMEM	5	1	NS
Corynebacterium pseudogenitalium	<=200 - >200	1 Mo	3.0298e-05	0.000120366	227	0.251716	0.801488	cd4bl_binned2	LMEM	8	1	NS
Streptococcus sanguinis	<=200 - >200	1 Mo	-0.000160454	0.000639523	227	-0.250896	0.802121	cd4bl_binned2	LMEM	14	1	NS
Prevotella salivae	<=350 - >350	1 Wk	2.93785e-05	0.000117215	227	0.250637	0.802321	cd4bl_binned	LMEM	6	1	NS
Prevotella melaninogenica	<=350 - >350	1 Wk	-0.000234322	0.00093523	185.797	-0.25055	0.802439	cd4bl_binned	LMEM	15	1	NS
Streptococcus sanguinis	Transmitter - Control	4 Mo	-0.000167551	0.000670181	227	-0.250008	0.802807	Transmitter	LMEM	14	1	NS
Paracoccus chinensis	Transmitter - Control	1 Wk	6.10564e-05	0.000244448	227	0.249772	0.802989	Transmitter	LMEM	15	1	NS
Haemophilus parainfluenzae	<=200 - >200	1 Wk	-0.000291809	0.00116979	227	-0.249454	0.803235	cd4bl_binned2	LMEM	18	1	NS
Bifidobacterium bifidum	<=200 - >200	1 Wk	-5.51344e-05	0.000228142	227	-0.241667	0.809256	cd4bl_binned2	LMEM	11	1	NS
Peptostreptococcus anaerobius	<=200 - >200	1 Wk	4.34796e-05	0.000180177	226.919	0.241316	0.809528	cd4bl_binned2	LMEM	3	1	NS
Bifidobacterium bifidum	<=200 - >200	4.5 Mo	6.09459e-05	0.000254464	227	0.239507	0.810929	cd4bl_binned2	LMEM	11	1	NS
Dolosigranulum pigrum	Transmitter - Control	1 Mo	0.000511632	0.00215113	227	0.237843	0.812217	Transmitter	LMEM	56	1	NS
Staphylococcus aureus	<=200 - >200	1 Mo	-0.000230759	0.00097538	227	-0.236584	0.813193	cd4bl_binned2	LMEM	7	1	NS
Deinococcus radiodurans	<=350 - >350	1 Wk	6.35907e-05	0.000269219	227	0.236204	0.813487	cd4bl_binned	LMEM	4	1	NS
Staphylococcus aureus	Transmitter - Control	4 Mo	0.000239848	0.00102319	227	0.234411	0.814878	Transmitter	LMEM	7	1	NS
Corynebacterium jeikeium	Transmitter - Control	4 Mo	4.85124e-05	0.000207712	227	0.233556	0.81554	Transmitter	LMEM	10	1	NS
Moraxella atlantae	Transmitter - Control	4 Mo	-0.000213619	0.000915053	203.625	-0.23345	0.815646	Transmitter	LMEM	14	1	NS
Salinicoccus carnicancri	<=200 - >200	4 Mo	-3.60541e-05	0.000155356	227	-0.232073	0.81669	cd4bl_binned2	LMEM	4	1	NS
Paracoccus chinensis	<=350 - >350	4 Mo	-6.05118e-05	0.000262136	227	-0.230841	0.817646	cd4bl_binned	LMEM	15	1	NS
Bifidobacterium dentium	<=350 - >350	1 Wk	2.32862e-05	0.00010166	227	0.22906	0.819029	cd4bl_binned	LMEM	4	1	NS
Finegoldia magna	<=200 - >200	1 Wk	-0.000148434	0.000648443	226.864	-0.228908	0.819146	cd4bl_binned2	LMEM	19	1	NS
Finegoldia magna	Transmitter - Control	1 Mo	-0.000155929	0.000683016	226.852	-0.228294	0.819623	Transmitter	LMEM	19	1	NS
Actinomyces graevenitzii	<=200 - >200	1 Wk	2.87567e-05	0.000126548	227	0.227239	0.820442	cd4bl_binned2	LMEM	7	1	NS
Bifidobacterium bifidum	Transmitter - Control	1 Wk	5.10814e-05	0.00022515	227	0.226877	0.820723	Transmitter	LMEM	11	1	NS
Anaerococcus octavius	<=350 - >350	1 Mo	0.000329725	0.00145415	202.708	0.226748	0.820848	cd4bl_binned	LMEM	4	1	NS
Lactobacillus iners	<=350 - >350	1 Wk	0.000191695	0.000851803	227	0.225046	0.822146	cd4bl_binned	LMEM	14	1	NS
Prevotella salivae	Transmitter - Control	1 Mo	-2.77321e-05	0.000125764	227	-0.220509	0.825673	Transmitter	LMEM	6	1	NS
Salinicoccus carnicancri	<=350 - >350	4 Mo	3.51528e-05	0.000160121	227	0.219539	0.826428	cd4bl_binned	LMEM	4	1	NS
Staphylococcus haemolyticus	Transmitter - Control	1 Mo	0.000403121	0.00184058	226.916	0.219019	0.826832	Transmitter	LMEM	13	1	NS
Moraxella atlantae	<=200 - >200	1 Wk	-0.000187491	0.000862409	188.197	-0.217404	0.828129	cd4bl_binned2	LMEM	14	1	NS
Megamonas funiformis	<=200 - >200	1 Wk	4.82617e-05	0.000222525	227	0.216882	0.828495	cd4bl_binned2	LMEM	5	1	NS
Haemophilus parainfluenzae	<=200 - >200	4 Mo	-0.000264028	0.00121857	227	-0.216671	0.828659	cd4bl_binned2	LMEM	18	1	NS
Prevotella melaninogenica	<=200 - >200	4 Mo	-0.000214889	0.000997023	191.035	-0.215531	0.829583	cd4bl_binned2	LMEM	15	1	NS
Salinicoccus carnicancri	Transmitter - Control	4 Mo	-3.42954e-05	0.000160767	227	-0.213323	0.831267	Transmitter	LMEM	4	1	NS
Moraxella atlantae	<=200 - >200	4 Mo	-0.000188156	0.000893404	195.144	-0.210605	0.833415	cd4bl_binned2	LMEM	14	1	NS
Streptococcus sanguinis	Transmitter - Control	4.5 Mo	-0.000141794	0.000673969	227	-0.210386	0.833555	Transmitter	LMEM	14	1	NS
Anaerococcus provenciensis	Transmitter - Control	4.5 Mo	-1.87748e-05	8.943e-05	227	-0.209938	0.833904	Transmitter	LMEM	5	1	NS
Prevotella histicola	<=200 - >200	1 Wk	-0.000386018	0.00185088	226.938	-0.208559	0.83498	cd4bl_binned2	LMEM	20	1	NS
Anaerococcus provenciensis	<=350 - >350	1 Mo	1.75617e-05	8.48239e-05	227	0.207037	0.836167	cd4bl_binned	LMEM	5	1	NS
Anaerococcus murdochii	<=350 - >350	4.5 Mo	-4.51128e-05	0.000218501	227	-0.206465	0.836613	cd4bl_binned	LMEM	13	1	NS
Gardnerella vaginalis	Transmitter - Control	4.5 Mo	0.000386807	0.00193165	227	0.200247	0.841467	Transmitter	LMEM	13	1	NS
Azotobacter chroococcum	<=200 - >200	1 Wk	-5.21542e-05	0.00026225	227	-0.198872	0.842541	cd4bl_binned2	LMEM	3	1	NS
Prevotella copri	<=350 - >350	4 Mo	2.13171e-05	0.000107216	227	0.198824	0.842578	cd4bl_binned	LMEM	3	1	NS
Staphylococcus aureus	<=200 - >200	4 Mo	0.000197177	0.000992407	227	0.198686	0.842686	cd4bl_binned2	LMEM	7	1	NS
Corynebacterium imitans	Transmitter - Control	1 Wk	-5.51579e-05	0.000278315	226.313	-0.198185	0.843078	Transmitter	LMEM	10	1	NS
Corynebacterium aurimucosum	<=350 - >350	1 Wk	0.000172735	0.000873758	196.157	0.197692	0.843491	cd4bl_binned	LMEM	21	1	NS
Deinococcus radiodurans	Transmitter - Control	1 Wk	-5.37953e-05	0.000272277	227	-0.197576	0.843554	Transmitter	LMEM	4	1	NS
Azotobacter chroococcum	Transmitter - Control	4.5 Mo	5.59895e-05	0.000287356	227	0.194844	0.845689	Transmitter	LMEM	3	1	NS
Streptococcus sanguinis	<=350 - >350	4.5 Mo	0.000134129	0.000690006	227	0.194388	0.846046	cd4bl_binned	LMEM	14	1	NS
Streptococcus sanguinis	<=200 - >200	4.5 Mo	-0.000134129	0.000696712	227	-0.192517	0.847509	cd4bl_binned2	LMEM	14	1	NS
Corynebacterium durum	Transmitter - Control	1 Mo	3.82849e-05	0.000200605	226.928	0.190847	0.848816	Transmitter	LMEM	4	1	NS
Chryseobacterium anthropi	Transmitter - Control	4.5 Mo	0.000863625	0.00455518	226.955	0.189592	0.849798	Transmitter	LMEM	15	1	NS
Rothia mucilaginosa	<=200 - >200	4.5 Mo	-0.000676714	0.00356947	223.175	-0.189584	0.849807	cd4bl_binned2	LMEM	72	1	NS
Brachybacterium paraconglomeratum	<=350 - >350	1 Mo	-1.77622e-05	9.39497e-05	227	-0.189061	0.850214	cd4bl_binned	LMEM	4	1	NS
Corynebacterium glaucum	Transmitter - Control	4 Mo	-0.000132988	0.000704268	227	-0.188832	0.850394	Transmitter	LMEM	14	1	NS
Rothia dentocariosa	<=200 - >200	4 Mo	-0.000108665	0.00057845	226.981	-0.187855	0.851158	cd4bl_binned2	LMEM	8	1	NS
Nosocomiicoccus massiliensis	<=350 - >350	4.5 Mo	8.09824e-05	0.000433071	223.615	0.186996	0.851833	cd4bl_binned	LMEM	5	1	NS
Nosocomiicoccus massiliensis	Transmitter - Control	4 Mo	-7.73491e-05	0.000414426	221.625	-0.186642	0.852112	Transmitter	LMEM	5	1	NS
Paracoccus aminophilus	Transmitter - Control	4.5 Mo	0.000104194	0.000565078	226.923	0.184388	0.853874	Transmitter	LMEM	9	1	NS
Stenotrophomonas koreensis	<=200 - >200	1 Wk	4.64583e-05	0.000253306	226.949	0.183408	0.854642	cd4bl_binned2	LMEM	7	1	NS
Psychrobacter sanguinis	Transmitter - Control	4 Mo	0.000133163	0.00073163	225.944	0.182009	0.855739	Transmitter	LMEM	14	1	NS
Anaerococcus hydrogenalis	<=350 - >350	1 Mo	-3.25527e-05	0.000178938	226.999	-0.181922	0.855806	cd4bl_binned	LMEM	3	1	NS
Haemophilus parainfluenzae	<=350 - >350	4 Mo	0.000223736	0.00123703	227	0.180865	0.856635	cd4bl_binned	LMEM	18	1	NS
Acinetobacter baumannii	<=350 - >350	1 Wk	0.000126706	0.000706855	226.954	0.179254	0.857898	cd4bl_binned	LMEM	21	1	NS
Gardnerella vaginalis	<=350 - >350	4.5 Mo	-0.00035878	0.00200246	227	-0.179169	0.857965	cd4bl_binned	LMEM	13	1	NS
Acinetobacter soli	Transmitter - Control	1 Mo	2.6838e-05	0.000150511	227	0.178313	0.858636	Transmitter	LMEM	3	1	NS
Prevotella copri	<=200 - >200	4.5 Mo	-2.01177e-05	0.000113046	227	-0.177961	0.858913	cd4bl_binned2	LMEM	3	1	NS
Prevotella salivae	Transmitter - Control	4.5 Mo	-2.28517e-05	0.000129074	227	-0.177044	0.859632	Transmitter	LMEM	6	1	NS
Streptococcus peroris	Transmitter - Control	1 Mo	0.000286926	0.00164125	176.333	0.174822	0.86142	Transmitter	LMEM	9	1	NS
Anaerococcus hydrogenalis	<=200 - >200	1 Mo	-3.08513e-05	0.000179179	227	-0.172181	0.863448	cd4bl_binned2	LMEM	3	1	NS
Skermanella aerolata	<=200 - >200	1 Wk	1.33488e-05	7.90309e-05	227	0.168906	0.866021	cd4bl_binned2	LMEM	4	1	NS
Corynebacterium kroppenstedtii	Transmitter - Control	1 Wk	0.000102152	0.000605736	226.847	0.168641	0.866229	Transmitter	LMEM	19	1	NS
Paracoccus yeei	<=350 - >350	4.5 Mo	0.000448713	0.00267296	225.805	0.167871	0.866835	cd4bl_binned	LMEM	14	1	NS
Staphylococcus aureus	Transmitter - Control	1 Mo	0.00016354	0.00100259	227	0.163117	0.870571	Transmitter	LMEM	7	1	NS
Prevotella salivae	<=200 - >200	4.5 Mo	-2.16164e-05	0.000132845	227	-0.162719	0.870884	cd4bl_binned2	LMEM	6	1	NS
Prevotella salivae	<=350 - >350	4.5 Mo	2.16164e-05	0.000134087	227	0.161212	0.87207	cd4bl_binned	LMEM	6	1	NS
Chryseobacterium anthropi	Transmitter - Control	1 Wk	-0.000668684	0.00415932	226.89	-0.160768	0.872419	Transmitter	LMEM	15	1	NS
Staphylococcus haemolyticus	Transmitter - Control	4.5 Mo	0.000303677	0.00188895	226.939	0.160765	0.872421	Transmitter	LMEM	13	1	NS
Bifidobacterium breve	<=350 - >350	1 Wk	-2.22477e-05	0.000138679	194.789	-0.160426	0.872712	cd4bl_binned	LMEM	9	1	NS
Paracoccus aminophilus	<=200 - >200	4 Mo	8.4778e-05	0.000533621	227	0.158873	0.87391	cd4bl_binned2	LMEM	9	1	NS
Corynebacterium glaucum	<=350 - >350	4 Mo	-0.000109152	0.000692608	227	-0.157595	0.874916	cd4bl_binned	LMEM	14	1	NS
Haemophilus parainfluenzae	Transmitter - Control	4 Mo	-0.000197931	0.00125768	227	-0.157377	0.875087	Transmitter	LMEM	18	1	NS
Corynebacterium imitans	<=350 - >350	1 Mo	4.43984e-05	0.000287143	226.296	0.154621	0.877258	cd4bl_binned	LMEM	10	1	NS
Rothia mucilaginosa	<=200 - >200	1 Mo	0.000508169	0.00328647	219.323	0.154625	0.877259	cd4bl_binned2	LMEM	72	1	NS
Peptostreptococcus anaerobius	<=350 - >350	4 Mo	-2.8977e-05	0.000189088	226.939	-0.153246	0.87834	cd4bl_binned	LMEM	3	1	NS
Prevotella nanceiensis	Transmitter - Control	1 Mo	-1.35965e-05	8.88257e-05	227	-0.153069	0.87848	Transmitter	LMEM	3	1	NS
Granulicatella elegans	<=350 - >350	1 Wk	-0.000293166	0.00194332	225.337	-0.150859	0.880222	cd4bl_binned	LMEM	55	1	NS
Prevotella nanceiensis	<=350 - >350	1 Wk	1.2378e-05	8.20926e-05	227	0.150781	0.880283	cd4bl_binned	LMEM	3	1	NS
Chryseobacterium anthropi	<=350 - >350	1 Wk	0.000601543	0.00410585	226.919	0.146509	0.88365	cd4bl_binned	LMEM	15	1	NS
Streptococcus pyogenes	<=200 - >200	1 Mo	1.7164e-05	0.000118543	227	0.144791	0.885004	cd4bl_binned2	LMEM	3	1	NS
Stenotrophomonas koreensis	Transmitter - Control	1 Wk	-3.60937e-05	0.000253725	226.803	-0.142255	0.887005	Transmitter	LMEM	7	1	NS
Chryseobacterium haifense	<=200 - >200	4 Mo	-9.80885e-06	6.90759e-05	227	-0.142001	0.887205	cd4bl_binned2	LMEM	3	1	NS
Corynebacterium pseudogenitalium	<=200 - >200	4.5 Mo	1.85718e-05	0.000131129	227	0.141629	0.887498	cd4bl_binned2	LMEM	8	1	NS
Lactobacillus iners	<=350 - >350	1 Mo	-0.000125159	0.000894505	227	-0.13992	0.888848	cd4bl_binned	LMEM	14	1	NS
Silanimonas lenta	<=350 - >350	4.5 Mo	2.8435e-05	0.000203595	227	0.139664	0.889049	cd4bl_binned	LMEM	3	1	NS
Corynebacterium imitans	<=200 - >200	1 Mo	-3.94287e-05	0.000286935	226.616	-0.137414	0.890826	cd4bl_binned2	LMEM	10	1	NS
Acinetobacter baumannii	Transmitter - Control	1 Wk	-9.476e-05	0.000691195	227	-0.137096	0.891077	Transmitter	LMEM	21	1	NS
Stenotrophomonas koreensis	<=350 - >350	1 Mo	-3.59759e-05	0.000263949	226.91	-0.136299	0.891706	cd4bl_binned	LMEM	7	1	NS
Actinomyces graevenitzii	<=350 - >350	1 Wk	1.68031e-05	0.00012451	227	0.134954	0.892768	cd4bl_binned	LMEM	7	1	NS
Prevotella nanceiensis	Transmitter - Control	1 Wk	1.12322e-05	8.32338e-05	227	0.134947	0.892773	Transmitter	LMEM	3	1	NS
Rhodopseudomonas boonkerdii	<=200 - >200	1 Mo	-2.19173e-05	0.000162416	227	-0.134945	0.892775	cd4bl_binned2	LMEM	3	1	NS
Salinicoccus carnicancri	Transmitter - Control	1 Mo	2.12273e-05	0.00015753	227	0.13475	0.892929	Transmitter	LMEM	4	1	NS
Rothia dentocariosa	Transmitter - Control	4 Mo	-7.99314e-05	0.000597863	226.977	-0.133695	0.893762	Transmitter	LMEM	8	1	NS
Psychrobacter sanguinis	<=350 - >350	1 Mo	9.26303e-05	0.000694056	224.354	0.133462	0.893947	cd4bl_binned	LMEM	14	1	NS
Granulicatella elegans	Transmitter - Control	4.5 Mo	-0.000284884	0.00214853	226.426	-0.132594	0.894632	Transmitter	LMEM	55	1	NS
Rothia mucilaginosa	<=350 - >350	4.5 Mo	-0.000467974	0.0035348	223.855	-0.13239	0.894794	cd4bl_binned	LMEM	72	1	NS
Paracoccus yeei	Transmitter - Control	1 Mo	0.000327334	0.00247906	224.789	0.13204	0.895071	Transmitter	LMEM	14	1	NS
Collinsella aerofaciens	<=200 - >200	4 Mo	-3.64645e-05	0.000276524	214.565	-0.131868	0.895213	cd4bl_binned2	LMEM	9	1	NS
Chryseobacterium haifense	Transmitter - Control	4 Mo	-9.33037e-06	7.12439e-05	227	-0.130964	0.89592	Transmitter	LMEM	3	1	NS
Rothia dentocariosa	Transmitter - Control	1 Mo	7.61915e-05	0.000585831	226.972	0.130057	0.896636	Transmitter	LMEM	8	1	NS
Gardnerella vaginalis	<=200 - >200	4 Mo	-0.00023972	0.0018443	227	-0.129979	0.896698	cd4bl_binned2	LMEM	13	1	NS
Aureimonas altamirensis	<=200 - >200	4 Mo	-0.000190036	0.00146227	227	-0.129959	0.896714	cd4bl_binned2	LMEM	8	1	NS
Corynebacterium pseudogenitalium	<=350 - >350	1 Mo	1.55374e-05	0.00012057	227	0.128867	0.897577	cd4bl_binned	LMEM	8	1	NS
Psychrobacter phenylpyruvicus	<=200 - >200	4.5 Mo	4.53404e-05	0.000358591	227	0.12644	0.899495	cd4bl_binned2	LMEM	10	1	NS
Psychrobacter celer	<=200 - >200	4 Mo	-1.40512e-05	0.000111713	227	-0.125779	0.900018	cd4bl_binned2	LMEM	3	1	NS
Chryseobacterium anthropi	<=350 - >350	4 Mo	0.000554715	0.00445129	226.96	0.124619	0.900935	cd4bl_binned	LMEM	15	1	NS
Rhodopseudomonas boonkerdii	Transmitter - Control	1 Mo	-2.08481e-05	0.000167806	227	-0.124239	0.901236	Transmitter	LMEM	3	1	NS
Haemophilus influenzae	<=200 - >200	1 Wk	-0.000325754	0.0026311	227	-0.123809	0.901576	cd4bl_binned2	LMEM	4	1	NS
Corynebacterium jeikeium	<=200 - >200	4 Mo	-2.44704e-05	0.000198086	227	-0.123534	0.901793	cd4bl_binned2	LMEM	10	1	NS
Staphylococcus haemolyticus	<=350 - >350	1 Mo	0.000217164	0.00179014	226.906	0.121311	0.903552	cd4bl_binned	LMEM	13	1	NS
Staphylococcus haemolyticus	Transmitter - Control	1 Wk	-0.000208861	0.00172483	226.853	-0.121091	0.903726	Transmitter	LMEM	13	1	NS
Psychrobacter celer	<=350 - >350	4 Mo	1.36999e-05	0.000114101	227	0.120068	0.904536	cd4bl_binned	LMEM	3	1	NS
Acinetobacter soli	<=200 - >200	1 Mo	1.68712e-05	0.000143948	227	0.117203	0.906803	cd4bl_binned2	LMEM	3	1	NS
Anaerococcus prevotii	<=350 - >350	1 Mo	0.000353511	0.00301806	199.567	0.117132	0.906873	cd4bl_binned	LMEM	9	1	NS
Skermanella aerolata	<=350 - >350	1 Wk	8.99205e-06	7.70411e-05	226.999	0.116718	0.907187	cd4bl_binned	LMEM	4	1	NS
Corynebacterium imitans	Transmitter - Control	1 Mo	-3.44107e-05	0.000296939	226.602	-0.115885	0.907847	Transmitter	LMEM	10	1	NS
Psychrobacter celer	Transmitter - Control	4 Mo	-1.33657e-05	0.000115692	227	-0.115529	0.908128	Transmitter	LMEM	3	1	NS
Prevotella melaninogenica	<=200 - >200	1 Wk	0.000109949	0.000963086	183.606	0.114164	0.909233	cd4bl_binned2	LMEM	15	1	NS
Bifidobacterium bifidum	Transmitter - Control	4.5 Mo	-2.7861e-05	0.0002466	227	-0.112981	0.910146	Transmitter	LMEM	11	1	NS
Chryseobacterium anthropi	<=350 - >350	4.5 Mo	0.000520028	0.00469638	226.979	0.11073	0.911929	cd4bl_binned	LMEM	15	1	NS
Corynebacterium glaucum	Transmitter - Control	1 Mo	-7.59856e-05	0.000690088	227	-0.11011	0.912419	Transmitter	LMEM	14	1	NS
Flavobacterium nitratireducens	<=200 - >200	4 Mo	-2.69107e-05	0.000247914	227	-0.108549	0.913656	cd4bl_binned2	LMEM	4	1	NS
Anaerococcus hydrogenalis	<=350 - >350	1 Wk	-1.84168e-05	0.000170396	226.998	-0.108082	0.914026	cd4bl_binned	LMEM	3	1	NS
Collinsella aerofaciens	<=350 - >350	4 Mo	2.94836e-05	0.000280731	217.061	0.105025	0.916453	cd4bl_binned	LMEM	9	1	NS
Aureimonas altamirensis	<=200 - >200	1 Wk	0.000146624	0.00140374	227	0.104452	0.916903	cd4bl_binned2	LMEM	8	1	NS
Flavobacterium nitratireducens	<=350 - >350	4 Mo	2.6238e-05	0.000251563	227	0.1043	0.917024	cd4bl_binned	LMEM	4	1	NS
Brachybacterium paraconglomeratum	<=200 - >200	1 Mo	-9.82511e-06	9.42984e-05	227	-0.104192	0.917109	cd4bl_binned2	LMEM	4	1	NS
Corynebacterium riegelii	Transmitter - Control	4.5 Mo	-8.92885e-05	0.000858988	227	-0.103946	0.917304	Transmitter	LMEM	12	1	NS
Staphylococcus aureus	<=350 - >350	4 Mo	-0.000104275	0.00100764	227	-0.103484	0.91767	cd4bl_binned	LMEM	7	1	NS
Bifidobacterium bifidum	<=350 - >350	4.5 Mo	2.6355e-05	0.000255418	227	0.103184	0.917908	cd4bl_binned	LMEM	11	1	NS
Flavobacterium nitratireducens	Transmitter - Control	4 Mo	-2.5598e-05	0.00025231	227	-0.101455	0.919279	Transmitter	LMEM	4	1	NS
Haemophilus influenzae	<=350 - >350	1 Mo	0.000268304	0.0026459	227	0.101404	0.919319	cd4bl_binned	LMEM	4	1	NS
Lactobacillus iners	Transmitter - Control	1 Mo	9.3175e-05	0.000919916	227	0.101286	0.919413	Transmitter	LMEM	14	1	NS
Aureimonas altamirensis	Transmitter - Control	4 Mo	-0.000153143	0.00151251	227	-0.101251	0.91944	Transmitter	LMEM	8	1	NS
Haemophilus influenzae	<=200 - >200	1 Mo	-0.000268304	0.00269378	227	-0.0996014	0.920749	cd4bl_binned2	LMEM	4	1	NS
Prevotella histicola	<=350 - >350	1 Mo	0.000187623	0.00190955	226.998	0.0982552	0.921816	cd4bl_binned	LMEM	20	1	NS
Corynebacterium riegelii	<=350 - >350	4.5 Mo	8.44621e-05	0.000883564	227	0.0955925	0.923929	cd4bl_binned	LMEM	12	1	NS
Azotobacter chroococcum	<=200 - >200	4.5 Mo	-2.72381e-05	0.000292508	227	-0.0931193	0.925891	cd4bl_binned2	LMEM	3	1	NS
Haemophilus influenzae	Transmitter - Control	1 Mo	-0.000255216	0.00276928	227	-0.0921598	0.926652	Transmitter	LMEM	4	1	NS
Azotobacter chroococcum	<=350 - >350	4.5 Mo	2.72381e-05	0.000296471	227	0.0918746	0.926879	cd4bl_binned	LMEM	3	1	NS
Prevotella melaninogenica	<=200 - >200	4.5 Mo	9.66277e-05	0.00105594	202.645	0.0915089	0.927179	cd4bl_binned2	LMEM	15	1	NS
Finegoldia magna	<=350 - >350	4 Mo	6.14488e-05	0.000684011	226.898	0.089836	0.928497	cd4bl_binned	LMEM	19	1	NS
Staphylococcus aureus	<=350 - >350	1 Mo	-8.75631e-05	0.000975987	227	-0.0897175	0.928591	cd4bl_binned	LMEM	7	1	NS
Chryseobacterium anthropi	<=200 - >200	4.5 Mo	-0.000416999	0.00470022	226.936	-0.088719	0.929383	cd4bl_binned2	LMEM	15	1	NS
Lactobacillus iners	<=350 - >350	4.5 Mo	-8.61098e-05	0.000974407	227	-0.0883715	0.929659	cd4bl_binned	LMEM	14	1	NS
Bifidobacterium bifidum	<=200 - >200	1 Mo	-2.05773e-05	0.000233576	227	-0.0880965	0.929878	cd4bl_binned2	LMEM	11	1	NS
Haemophilus influenzae	<=350 - >350	1 Wk	-0.000217562	0.00251958	227	-0.0863485	0.931266	cd4bl_binned	LMEM	4	1	NS
Paracoccus yeei	<=350 - >350	1 Mo	0.000210632	0.00245709	224.339	0.0857242	0.931762	cd4bl_binned	LMEM	14	1	NS
Empedobacter falsenii	Transmitter - Control	1 Wk	-0.000177674	0.00208356	225.797	-0.085274	0.932119	Transmitter	LMEM	35	1	NS
Staphylococcus haemolyticus	<=200 - >200	1 Mo	-0.000151612	0.00178079	226.787	-0.0851372	0.932227	cd4bl_binned2	LMEM	13	1	NS
Rothia dentocariosa	<=200 - >200	1 Mo	-4.80549e-05	0.000568526	226.978	-0.0845255	0.932713	cd4bl_binned2	LMEM	8	1	NS
Megamonas funiformis	<=200 - >200	1 Mo	1.92476e-05	0.000227826	227	0.084484	0.932746	cd4bl_binned2	LMEM	5	1	NS
Enhydrobacter aerosaccus	<=200 - >200	4.5 Mo	0.000530026	0.00628305	226.922	0.0843581	0.932846	cd4bl_binned2	LMEM	71	1	NS
Corynebacterium jeikeium	Transmitter - Control	1 Mo	-1.70686e-05	0.00020353	227	-0.0838632	0.933239	Transmitter	LMEM	10	1	NS
Sphingobium yanoikuyae	<=350 - >350	1 Mo	-0.00010442	0.00124934	227	-0.0835805	0.933464	cd4bl_binned	LMEM	5	1	NS
Rothia mucilaginosa	Transmitter - Control	4.5 Mo	0.000287379	0.00346313	222.804	0.0829826	0.93394	Transmitter	LMEM	72	1	NS
Paracoccus chinensis	<=200 - >200	1 Mo	-2.04974e-05	0.000253017	227	-0.081012	0.935504	cd4bl_binned2	LMEM	15	1	NS
Rothia mucilaginosa	<=350 - >350	1 Wk	-0.000245351	0.00310528	217.6	-0.0790107	0.937097	cd4bl_binned	LMEM	72	1	NS
Actinomyces graevenitzii	<=350 - >350	1 Mo	1.03074e-05	0.000130752	227	0.078832	0.937236	cd4bl_binned	LMEM	7	1	NS
Silanimonas lenta	<=200 - >200	1 Mo	1.49704e-05	0.000190135	227	0.0787356	0.937312	cd4bl_binned2	LMEM	3	1	NS
Granulicatella elegans	<=350 - >350	1 Mo	-0.000158589	0.00203985	225.897	-0.0777452	0.9381	cd4bl_binned	LMEM	55	1	NS
Paracoccus sphaerophysae	Transmitter - Control	1 Wk	2.21262e-05	0.000284627	211.163	0.0777373	0.938111	Transmitter	LMEM	10	1	NS
Paracoccus yeei	<=200 - >200	1 Mo	0.000187212	0.00241543	223.771	0.0775067	0.93829	cd4bl_binned2	LMEM	14	1	NS
Corynebacterium riegelii	<=350 - >350	1 Mo	6.18692e-05	0.000811111	227	0.0762771	0.939266	cd4bl_binned	LMEM	12	1	NS
Corynebacterium riegelii	<=200 - >200	4.5 Mo	6.45014e-05	0.000863604	227	0.0746886	0.940528	cd4bl_binned2	LMEM	12	1	NS
Paracoccus aminophilus	Transmitter - Control	1 Wk	3.84082e-05	0.000515993	226.816	0.0744354	0.94073	Transmitter	LMEM	9	1	NS
Streptococcus pyogenes	<=350 - >350	1 Mo	8.80204e-06	0.000118399	227	0.0743423	0.940803	cd4bl_binned	LMEM	3	1	NS
Paracoccus sphaerophysae	<=350 - >350	1 Wk	2.08737e-05	0.000282029	211.377	0.0740128	0.94107	cd4bl_binned	LMEM	10	1	NS
Brachybacterium paraconglomeratum	Transmitter - Control	1 Mo	-7.0277e-06	9.51333e-05	227	-0.0738722	0.941177	Transmitter	LMEM	4	1	NS
Corynebacterium jeikeium	<=350 - >350	4 Mo	1.49353e-05	0.000203741	227	0.0733053	0.941628	cd4bl_binned	LMEM	10	1	NS
Corynebacterium durum	<=350 - >350	1 Mo	-1.38367e-05	0.000192925	227	-0.0717207	0.942887	cd4bl_binned	LMEM	4	1	NS
Actinomyces graevenitzii	Transmitter - Control	1 Wk	-8.83532e-06	0.000125116	227	-0.0706168	0.943765	Transmitter	LMEM	7	1	NS
Streptococcus pyogenes	Transmitter - Control	1 Mo	-8.37267e-06	0.000120052	227	-0.0697419	0.94446	Transmitter	LMEM	3	1	NS
Anaerococcus octavius	<=200 - >200	1 Mo	-0.000102884	0.00148259	198.971	-0.0693945	0.944745	cd4bl_binned2	LMEM	4	1	NS
Corynebacterium appendicis	Transmitter - Control	4 Mo	-2.28435e-05	0.000331867	226.945	-0.0688333	0.945183	Transmitter	LMEM	19	1	NS
Stenotrophomonas koreensis	<=350 - >350	1 Wk	1.66832e-05	0.000251363	226.861	0.066371	0.947141	cd4bl_binned	LMEM	7	1	NS
Bifidobacterium breve	<=350 - >350	4 Mo	9.69774e-06	0.000148946	206.621	0.0651092	0.94815	cd4bl_binned	LMEM	9	1	NS
Anaerococcus prevotii	<=350 - >350	1 Wk	0.00018831	0.00289336	191.354	0.0650836	0.948175	cd4bl_binned	LMEM	9	1	NS
Anaerococcus prevotii	Transmitter - Control	1 Mo	0.000202502	0.00315246	203.012	0.0642362	0.948845	Transmitter	LMEM	9	1	NS
Chryseobacterium haifense	Transmitter - Control	4.5 Mo	-4.57758e-06	7.16466e-05	227	-0.0638911	0.949113	Transmitter	LMEM	3	1	NS
Acinetobacter baumannii	<=350 - >350	4.5 Mo	-5.13338e-05	0.000808546	226.988	-0.0634891	0.949433	cd4bl_binned	LMEM	21	1	NS
Psychrobacter sanguinis	Transmitter - Control	1 Mo	-4.548e-05	0.00071704	225.731	-0.0634274	0.949482	Transmitter	LMEM	14	1	NS
Paracoccus sphaerophysae	<=200 - >200	1 Wk	1.79354e-05	0.000285489	213.219	0.0628233	0.949966	cd4bl_binned2	LMEM	10	1	NS
Finegoldia magna	Transmitter - Control	1 Wk	-3.95374e-05	0.00064009	226.742	-0.0617686	0.950802	Transmitter	LMEM	19	1	NS
Dolosigranulum pigrum	<=200 - >200	4.5 Mo	0.000138307	0.0022689	227	0.0609577	0.951447	cd4bl_binned2	LMEM	56	1	NS
Nosocomiicoccus massiliensis	<=200 - >200	4.5 Mo	-2.64927e-05	0.000435321	222.632	-0.0608578	0.951527	cd4bl_binned2	LMEM	5	1	NS
Acinetobacter radioresistens	Transmitter - Control	4.5 Mo	5.19034e-06	8.56234e-05	227	0.0606182	0.951717	Transmitter	LMEM	5	1	NS
Corynebacterium pseudogenitalium	Transmitter - Control	4.5 Mo	7.59921e-06	0.000125489	227	0.0605567	0.951766	Transmitter	LMEM	8	1	NS
Actinomyces graevenitzii	<=350 - >350	4 Mo	8.04346e-06	0.000134992	227	0.0595845	0.952539	cd4bl_binned	LMEM	7	1	NS
Corynebacterium riegelii	Transmitter - Control	1 Mo	-4.98268e-05	0.000836961	227	-0.059533	0.95258	Transmitter	LMEM	12	1	NS
Chryseobacterium haifense	<=350 - >350	4.5 Mo	4.33014e-06	7.36183e-05	227	0.0588189	0.953148	cd4bl_binned	LMEM	3	1	NS
Psychrobacter phenylpyruvicus	Transmitter - Control	4.5 Mo	-2.0727e-05	0.000352903	227	-0.058733	0.953216	Transmitter	LMEM	10	1	NS
Chryseobacterium haifense	<=200 - >200	4.5 Mo	-4.33014e-06	7.39618e-05	227	-0.0585457	0.953366	cd4bl_binned2	LMEM	3	1	NS
Chryseobacterium anthropi	<=200 - >200	1 Wk	0.000241637	0.00421462	226.821	0.0573331	0.95433	cd4bl_binned2	LMEM	15	1	NS
Haemophilus influenzae	Transmitter - Control	1 Wk	0.000143872	0.00259494	227	0.0554434	0.955834	Transmitter	LMEM	4	1	NS
Sphingobium yanoikuyae	<=200 - >200	1 Mo	-6.80558e-05	0.00122966	227	-0.055345	0.955912	cd4bl_binned2	LMEM	5	1	NS
Psychrobacter phenylpyruvicus	<=350 - >350	4.5 Mo	1.96067e-05	0.000362667	227	0.0540624	0.956933	cd4bl_binned	LMEM	10	1	NS
Anaerococcus prevotii	<=200 - >200	1 Mo	0.000163529	0.003077	195.51	0.0531458	0.95767	cd4bl_binned2	LMEM	9	1	NS
Empedobacter falsenii	<=200 - >200	1 Wk	0.000111133	0.00210654	225.37	0.0527564	0.957973	cd4bl_binned2	LMEM	35	1	NS
Anaerococcus prevotii	<=200 - >200	1 Wk	0.000157887	0.00301514	191.464	0.0523647	0.958293	cd4bl_binned2	LMEM	9	1	NS
Anaerococcus hydrogenalis	<=200 - >200	1 Wk	-8.99886e-06	0.00017501	227	-0.0514191	0.959037	cd4bl_binned2	LMEM	3	1	NS
Salinicoccus roseus	<=350 - >350	1 Mo	-8.51551e-06	0.000168336	226.95	-0.0505863	0.9597	cd4bl_binned	LMEM	10	1	NS
Sphingobium yanoikuyae	Transmitter - Control	1 Mo	-6.4736e-05	0.00128597	227	-0.0503403	0.959895	Transmitter	LMEM	5	1	NS
Gardnerella vaginalis	<=200 - >200	4.5 Mo	-9.37686e-05	0.00197476	227	-0.0474836	0.96217	cd4bl_binned2	LMEM	13	1	NS
Gardnerella vaginalis	<=350 - >350	4 Mo	8.93084e-05	0.00189788	227	0.0470568	0.962509	cd4bl_binned	LMEM	13	1	NS
Anaerococcus hydrogenalis	Transmitter - Control	1 Wk	7.94075e-06	0.000170306	227	0.0466265	0.962852	Transmitter	LMEM	3	1	NS
Psychrobacter faecalis	<=200 - >200	1 Wk	5.64256e-06	0.000122617	227	0.0460176	0.963337	cd4bl_binned2	LMEM	3	1	NS
Megamonas funiformis	<=350 - >350	4 Mo	-1.06263e-05	0.000233326	227	-0.0455425	0.963715	cd4bl_binned	LMEM	5	1	NS
Brachybacterium paraconglomeratum	<=200 - >200	4 Mo	-4.34256e-06	9.59446e-05	227	-0.0452612	0.963939	cd4bl_binned2	LMEM	4	1	NS
Rothia dentocariosa	<=350 - >350	1 Mo	2.52157e-05	0.00056737	226.903	0.0444431	0.96459	cd4bl_binned	LMEM	8	1	NS
Anaerococcus octavius	<=350 - >350	1 Wk	6.12262e-05	0.00139313	195.066	0.0439486	0.96499	cd4bl_binned	LMEM	4	1	NS
Megamonas funiformis	<=350 - >350	1 Mo	9.87058e-06	0.000225996	227	0.043676	0.965201	cd4bl_binned	LMEM	5	1	NS
Finegoldia magna	Transmitter - Control	4 Mo	-2.99206e-05	0.000697028	226.878	-0.0429261	0.965798	Transmitter	LMEM	19	1	NS
Lactobacillus iners	Transmitter - Control	1 Wk	-3.64458e-05	0.000862004	227	-0.0422804	0.966312	Transmitter	LMEM	14	1	NS
Anaerococcus octavius	<=200 - >200	1 Wk	6.02815e-05	0.00145231	195.199	0.0415073	0.966934	cd4bl_binned2	LMEM	4	1	NS
Silanimonas lenta	<=350 - >350	1 Mo	7.67712e-06	0.0001869	227	0.041076	0.967271	cd4bl_binned	LMEM	3	1	NS
Nosocomiicoccus massiliensis	<=350 - >350	4 Mo	-1.68466e-05	0.000411294	221.433	-0.0409601	0.967365	cd4bl_binned	LMEM	5	1	NS
Megamonas funiformis	Transmitter - Control	1 Mo	-9.38909e-06	0.000233305	227	-0.0402439	0.967934	Transmitter	LMEM	5	1	NS
Rothia dentocariosa	<=350 - >350	4 Mo	2.32418e-05	0.000585758	226.926	0.0396781	0.968385	cd4bl_binned	LMEM	8	1	NS
Granulicatella elegans	<=350 - >350	4 Mo	8.28877e-05	0.00210558	226.147	0.0393657	0.968634	cd4bl_binned	LMEM	55	1	NS
Aureimonas altamirensis	<=350 - >350	1 Wk	5.30028e-05	0.00139156	227	0.0380888	0.96965	cd4bl_binned	LMEM	8	1	NS
Silanimonas lenta	Transmitter - Control	1 Mo	-7.30262e-06	0.000195836	227	-0.0372894	0.970287	Transmitter	LMEM	3	1	NS
Paracoccus aminophilus	<=350 - >350	1 Wk	1.87824e-05	0.000508642	226.892	0.0369266	0.970576	cd4bl_binned	LMEM	9	1	NS
Streptococcus mutans	<=350 - >350	4 Mo	-1.51804e-05	0.000431103	227	-0.0352128	0.971941	cd4bl_binned	LMEM	4	1	NS
Staphylococcus haemolyticus	<=350 - >350	1 Wk	-5.50136e-05	0.00170478	226.856	-0.0322701	0.974285	cd4bl_binned	LMEM	13	1	NS
Prevotella nanceiensis	<=200 - >200	1 Wk	2.66171e-06	8.39382e-05	227	0.0317104	0.974731	cd4bl_binned2	LMEM	3	1	NS
Peptostreptococcus anaerobius	<=200 - >200	4 Mo	5.89528e-06	0.000187686	226.941	0.0314103	0.97497	cd4bl_binned2	LMEM	3	1	NS
Moraxella atlantae	<=350 - >350	1 Wk	2.57207e-05	0.000824829	187.87	0.031183	0.975157	cd4bl_binned	LMEM	14	1	NS
Peptostreptococcus anaerobius	<=200 - >200	4.5 Mo	6.23108e-06	0.00020095	226.972	0.0310081	0.97529	cd4bl_binned2	LMEM	3	1	NS
Psychrobacter celer	<=350 - >350	1 Wk	2.91946e-06	0.000105241	227	0.0277407	0.977893	cd4bl_binned	LMEM	3	1	NS
Staphylococcus haemolyticus	<=350 - >350	4.5 Mo	5.359e-05	0.00194988	226.962	0.0274838	0.978098	cd4bl_binned	LMEM	13	1	NS
Psychrobacter celer	Transmitter - Control	1 Wk	-2.85311e-06	0.000106226	227	-0.0268588	0.978596	Transmitter	LMEM	3	1	NS
Flavobacterium nitratireducens	<=200 - >200	1 Mo	-6.37585e-06	0.00024366	227	-0.026167	0.979147	cd4bl_binned2	LMEM	4	1	NS
Flavobacterium nitratireducens	<=350 - >350	1 Mo	6.37585e-06	0.00024366	227	0.026167	0.979147	cd4bl_binned	LMEM	4	1	NS
Psychrobacter celer	<=200 - >200	1 Wk	-2.7897e-06	0.000107242	227	-0.0260132	0.97927	cd4bl_binned2	LMEM	3	1	NS
Lactobacillus iners	<=200 - >200	1 Mo	2.23584e-05	0.000880555	227	0.0253913	0.979765	cd4bl_binned2	LMEM	14	1	NS
Anaerococcus prevotii	Transmitter - Control	1 Wk	7.49014e-05	0.00297883	192.804	0.0251446	0.979966	Transmitter	LMEM	9	1	NS
Flavobacterium nitratireducens	Transmitter - Control	1 Mo	-6.06484e-06	0.000247229	227	-0.0245312	0.98045	Transmitter	LMEM	4	1	NS
Streptococcus peroris	<=350 - >350	1 Wk	3.74545e-05	0.00153468	160.552	0.0244054	0.98056	cd4bl_binned	LMEM	9	1	NS
Corynebacterium tuscaniense	Transmitter - Control	1 Wk	-3.3e-06	0.000143227	200.76	-0.0230403	0.981641	Transmitter	LMEM	5	1	NS
Bacillus longiquaesitum	<=200 - >200	1 Wk	2.66663e-06	0.000117481	227	0.0226983	0.981911	cd4bl_binned2	LMEM	4	1	NS
Paracoccus yeei	<=200 - >200	1 Wk	5.22724e-05	0.00236025	223.136	0.022147	0.982351	cd4bl_binned2	LMEM	14	1	NS
Stenotrophomonas maltophilia	Transmitter - Control	4 Mo	4.04304e-06	0.000185141	227	0.0218376	0.982597	Transmitter	LMEM	5	1	NS
Psychrobacter faecalis	<=350 - >350	1 Wk	2.62445e-06	0.00012089	227	0.0217094	0.982699	cd4bl_binned	LMEM	3	1	NS
Megamonas funiformis	<=200 - >200	4 Mo	-4.90442e-06	0.000231803	227	-0.0211577	0.983138	cd4bl_binned2	LMEM	5	1	NS
Psychrobacter faecalis	Transmitter - Control	1 Wk	-2.5648e-06	0.000121414	227	-0.0211245	0.983165	Transmitter	LMEM	3	1	NS
Megamonas funiformis	Transmitter - Control	4 Mo	-4.66518e-06	0.000238099	227	-0.0195935	0.984385	Transmitter	LMEM	5	1	NS
Anaerococcus provenciensis	<=200 - >200	4.5 Mo	-1.68986e-06	9.18807e-05	227	-0.0183919	0.985342	cd4bl_binned2	LMEM	5	1	NS
Anaerococcus octavius	Transmitter - Control	1 Wk	-2.61982e-05	0.00143228	196.218	-0.0182912	0.985425	Transmitter	LMEM	4	1	NS
Dolosigranulum pigrum	Transmitter - Control	4.5 Mo	3.99346e-05	0.00220775	227	0.0180884	0.985584	Transmitter	LMEM	56	1	NS
Streptococcus mutans	<=200 - >200	4 Mo	-7.00632e-06	0.000425143	227	-0.0164799	0.986866	cd4bl_binned2	LMEM	4	1	NS
Aureimonas altamirensis	Transmitter - Control	1 Wk	-2.2802e-05	0.00138876	227	-0.016419	0.986915	Transmitter	LMEM	8	1	NS
Sphingobacterium hotanense	<=200 - >200	1 Wk	1.40464e-06	8.75681e-05	227	0.0160406	0.987216	cd4bl_binned2	LMEM	3	1	NS
Corynebacterium durum	Transmitter - Control	4.5 Mo	-3.14721e-06	0.000205878	226.948	-0.0152868	0.987817	Transmitter	LMEM	4	1	NS
Streptococcus mutans	Transmitter - Control	4 Mo	-6.66455e-06	0.0004404	227	-0.0151329	0.987939	Transmitter	LMEM	4	1	NS
Lautropia mirabilis	<=350 - >350	4.5 Mo	-8.35515e-07	5.76613e-05	226.912	-0.01449	0.988452	cd4bl_binned	LMEM	4	1	NS
Lautropia mirabilis	<=200 - >200	4.5 Mo	-6.92974e-07	5.78151e-05	226.958	-0.011986	0.990447	cd4bl_binned2	LMEM	4	1	NS
Peptostreptococcus anaerobius	Transmitter - Control	4.5 Mo	-2.28674e-06	0.000194579	226.964	-0.0117522	0.990634	Transmitter	LMEM	3	1	NS
Paracoccus aminophilus	<=200 - >200	1 Wk	-5.93531e-06	0.000512263	227	-0.0115865	0.990766	cd4bl_binned2	LMEM	9	1	NS
Corynebacterium durum	<=200 - >200	4.5 Mo	-2.38568e-06	0.000211369	226.992	-0.0112868	0.991005	cd4bl_binned2	LMEM	4	1	NS
Bacillus longiquaesitum	<=350 - >350	1 Wk	1.24029e-06	0.000112517	227	0.0110232	0.991215	cd4bl_binned	LMEM	4	1	NS
Bacillus longiquaesitum	Transmitter - Control	1 Wk	-1.21211e-06	0.00011422	227	-0.010612	0.991542	Transmitter	LMEM	4	1	NS
Stenotrophomonas maltophilia	<=200 - >200	4 Mo	-1.76235e-06	0.000178599	227	-0.00986762	0.992136	cd4bl_binned2	LMEM	5	1	NS
Stenotrophomonas maltophilia	<=350 - >350	4 Mo	1.71829e-06	0.000181037	227	0.00949138	0.992435	cd4bl_binned	LMEM	5	1	NS
Streptococcus mutans	Transmitter - Control	4.5 Mo	-3.93234e-06	0.000442889	227	-0.00887884	0.992924	Transmitter	LMEM	4	1	NS
Lautropia mirabilis	Transmitter - Control	4.5 Mo	4.65358e-07	5.58614e-05	226.741	0.00833058	0.993361	Transmitter	LMEM	4	1	NS
Streptococcus mutans	<=350 - >350	4.5 Mo	3.71978e-06	0.000454858	227	0.0081779	0.993482	cd4bl_binned	LMEM	4	1	NS
Streptococcus mutans	<=200 - >200	4.5 Mo	-3.71978e-06	0.000455215	227	-0.00817149	0.993487	cd4bl_binned2	LMEM	4	1	NS
Sphingobacterium hotanense	Transmitter - Control	1 Wk	-6.61578e-07	8.64639e-05	226.997	-0.0076515	0.993902	Transmitter	LMEM	3	1	NS
Sphingobacterium hotanense	<=350 - >350	1 Wk	6.53322e-07	8.62253e-05	227	0.00757692	0.993961	cd4bl_binned	LMEM	3	1	NS
Corynebacterium tuscaniense	<=350 - >350	1 Wk	-8.53704e-07	0.000145993	195.901	-0.00584756	0.99534	cd4bl_binned	LMEM	5	1	NS
Corynebacterium tuscaniense	<=200 - >200	1 Wk	8.59848e-07	0.000149576	193.895	0.00574857	0.995419	cd4bl_binned2	LMEM	5	1	NS
Staphylococcus haemolyticus	Transmitter - Control	4 Mo	-9.48854e-06	0.00187836	226.931	-0.00505152	0.995974	Transmitter	LMEM	13	1	NS
Staphylococcus haemolyticus	<=200 - >200	4 Mo	7.78643e-06	0.00181186	226.809	0.00429748	0.996575	cd4bl_binned2	LMEM	13	1	NS
Paracoccus yeei	<=350 - >350	1 Wk	8.60789e-06	0.00234194	223.063	0.00367554	0.997071	cd4bl_binned	LMEM	14	1	NS
Sphingobium yanoikuyae	<=350 - >350	1 Wk	4.08724e-06	0.0011897	227	0.00343553	0.997262	cd4bl_binned	LMEM	5	1	NS
Sphingobium yanoikuyae	Transmitter - Control	1 Wk	-3.99435e-06	0.00120501	227	-0.00331478	0.997358	Transmitter	LMEM	5	1	NS
Sphingobium yanoikuyae	<=200 - >200	1 Wk	-3.90559e-06	0.00120105	227	-0.0032518	0.997408	cd4bl_binned2	LMEM	5	1	NS
Staphylococcus haemolyticus	<=350 - >350	4 Mo	-3.85105e-06	0.00184816	226.928	-0.00208372	0.998339	cd4bl_binned	LMEM	13	1	NS
Sphingobacterium hotanense	Transmitter - Control	4 Mo	-1.13705e-07	9.41682e-05	226.998	-0.00120746	0.999038	Transmitter	LMEM	3	1	NS
Paracoccus yeei	Transmitter - Control	1 Wk	-2.28717e-06	0.00232552	223.309	-0.000983513	0.999216	Transmitter	LMEM	14	1	NS
Corynebacterium riegelii	<=200 - >200	1 Mo	7.62823e-07	0.000792715	227	0.000962291	0.999233	cd4bl_binned2	LMEM	12	1	NS
Skermanella aerolata	<=350 - >350	1 Mo	6.35261e-08	8.09032e-05	227	0.000785211	0.999374	cd4bl_binned	LMEM	4	1	NS
Corynebacterium jeikeium	<=200 - >200	1 Wk	-9.06594e-08	0.000190158	227	-0.000476759	0.99962	cd4bl_binned2	LMEM	10	1	NS
Skermanella aerolata	Transmitter - Control	1 Mo	2.49264e-08	8.32453e-05	227	0.000299434	0.999761	Transmitter	LMEM	4	1	NS
Peptostreptococcus anaerobius	<=350 - >350	4.5 Mo	4.32928e-08	0.000199497	226.968	0.00021701	0.999827	cd4bl_binned	LMEM	3	1	NS
Skermanella aerolata	<=200 - >200	1 Mo	-2.36558e-09	8.09136e-05	227	-2.92359e-05	0.999977	cd4bl_binned2	LMEM	4	1	NS
Sphingobium yanoikuyae	<=350 - >350	4 Mo	-1.72718e-17	0.00128986	227	-1.33905e-14	1	cd4bl_binned	LMEM	5	1	NS
Acinetobacter soli	<=350 - >350	1 Wk	-1.92774e-19	0.000139428	227	-1.38261e-15	1	cd4bl_binned	LMEM	3	1	NS
Megasphaera micronuciformis	<=350 - >350	4 Mo	1.89735e-19	0.000140875	227	1.34683e-15	1	cd4bl_binned	LMEM	7	1	NS
Acinetobacter soli	<=200 - >200	1 Wk	1.66896e-19	0.000140599	227	1.18703e-15	1	cd4bl_binned2	LMEM	3	1	NS
Silanimonas lenta	<=350 - >350	1 Wk	2.11674e-19	0.000177978	227	1.18933e-15	1	cd4bl_binned	LMEM	3	1	NS
Acinetobacter schindleri	<=200 - >200	1 Wk	1.36551e-19	0.000183367	227	7.44689e-16	1	cd4bl_binned2	LMEM	4	1	NS
Azotobacter chroococcum	<=200 - >200	1 Mo	-2.30393e-19	0.000268497	227	-8.58082e-16	1	cd4bl_binned2	LMEM	3	1	NS
Corynebacterium durum	<=350 - >350	4.5 Mo	1.6263e-19	0.000210158	227	7.73847e-16	1	cd4bl_binned	LMEM	4	1	NS
Haemophilus influenzae	<=350 - >350	4 Mo	2.38524e-18	0.00273171	227	8.73168e-16	1	cd4bl_binned	LMEM	4	1	NS
Streptococcus pyogenes	<=350 - >350	4 Mo	1.0842e-19	0.000122239	227	8.86953e-16	1	cd4bl_binned	LMEM	3	1	NS
Acinetobacter schindleri	<=350 - >350	1 Wk	-9.07173e-20	0.000180115	227	-5.03663e-16	1	cd4bl_binned	LMEM	4	1	NS
Acinetobacter soli	<=350 - >350	4 Mo	6.9506e-20	0.000151166	227	4.59798e-16	1	cd4bl_binned	LMEM	3	1	NS
Bdellovibrio bacteriovorus	Transmitter - Control	1 Wk	6.85217e-20	0.000133914	227	5.11685e-16	1	Transmitter	LMEM	3	1	NS
Bdellovibrio bacteriovorus	<=200 - >200	1 Wk	8.53446e-20	0.0001354	227	6.30315e-16	1	cd4bl_binned2	LMEM	3	1	NS
Rhodopseudomonas boonkerdii	<=200 - >200	4.5 Mo	-8.13152e-20	0.00017694	227	-4.59563e-16	1	cd4bl_binned2	LMEM	3	1	NS
Staphylococcus aureus	Transmitter - Control	1 Wk	4.26357e-19	0.000939477	227	4.53824e-16	1	Transmitter	LMEM	7	1	NS
Staphylococcus aureus	<=350 - >350	1 Wk	4.23347e-19	0.000929394	227	4.55509e-16	1	cd4bl_binned	LMEM	7	1	NS
Azotobacter chroococcum	<=350 - >350	1 Mo	1.0842e-19	0.00027216	227	3.9837e-16	1	cd4bl_binned	LMEM	3	1	NS
Streptococcus pyogenes	Transmitter - Control	4 Mo	5.42101e-20	0.000122519	227	4.42462e-16	1	Transmitter	LMEM	3	1	NS
Acinetobacter schindleri	Transmitter - Control	1 Wk	4.56811e-20	0.000182335	227	2.50534e-16	1	Transmitter	LMEM	4	1	NS
Azotobacter chroococcum	Transmitter - Control	1 Mo	-5.42101e-20	0.000279987	227	-1.93616e-16	1	Transmitter	LMEM	3	1	NS
Bdellovibrio bacteriovorus	<=350 - >350	1 Wk	2.64592e-20	0.000131614	227	2.01037e-16	1	cd4bl_binned	LMEM	3	1	NS
Bifidobacterium dentium	Transmitter - Control	4.5 Mo	-2.03288e-20	0.000112224	227	-1.81145e-16	1	Transmitter	LMEM	4	1	NS
Deinococcus radiodurans	<=200 - >200	1 Mo	5.42101e-20	0.00027769	227	1.95218e-16	1	cd4bl_binned2	LMEM	4	1	NS
Megasphaera micronuciformis	Transmitter - Control	4 Mo	5.42101e-20	0.000143135	227	3.78733e-16	1	Transmitter	LMEM	7	1	NS
Psychrobacter faecalis	<=350 - >350	4 Mo	3.04932e-20	0.000131068	227	2.32652e-16	1	cd4bl_binned	LMEM	3	1	NS
Rhodopseudomonas boonkerdii	<=350 - >350	4.5 Mo	-5.42101e-20	0.000176777	227	-3.06658e-16	1	cd4bl_binned	LMEM	3	1	NS
Silanimonas lenta	Transmitter - Control	1 Wk	-4.56811e-20	0.000183508	227	-2.48933e-16	1	Transmitter	LMEM	3	1	NS
Acinetobacter soli	Transmitter - Control	1 Wk	1.5227e-20	0.000141036	227	1.07966e-16	1	Transmitter	LMEM	3	1	NS
Acinetobacter soli	<=200 - >200	4 Mo	-1.95166e-20	0.000146461	227	-1.33254e-16	1	cd4bl_binned2	LMEM	3	1	NS
Deinococcus radiodurans	Transmitter - Control	1 Mo	-3.38813e-20	0.00029057	227	-1.16603e-16	1	Transmitter	LMEM	4	1	NS
Silanimonas lenta	<=200 - >200	1 Wk	-2.27586e-20	0.000185711	227	-1.22548e-16	1	cd4bl_binned2	LMEM	3	1	NS
Sphingobacterium hotanense	<=350 - >350	4 Mo	-1.42937e-20	9.34848e-05	227	-1.52898e-16	1	cd4bl_binned	LMEM	3	1	NS
Sphingobium yanoikuyae	<=200 - >200	4 Mo	-2.10064e-19	0.00125113	227	-1.679e-16	1	cd4bl_binned2	LMEM	5	1	NS
Streptococcus pyogenes	<=200 - >200	4 Mo	1.35525e-20	0.000120612	227	1.12364e-16	1	cd4bl_binned2	LMEM	3	1	NS
Streptococcus pyogenes	<=200 - >200	4.5 Mo	-1.35525e-20	0.000129144	227	-1.04941e-16	1	cd4bl_binned2	LMEM	3	1	NS
Acinetobacter soli	Transmitter - Control	4 Mo	-3.67082e-21	0.000153603	227	-2.38981e-17	1	Transmitter	LMEM	3	1	NS
Bifidobacterium dentium	<=350 - >350	4.5 Mo	-1.01644e-20	0.000116292	227	-8.74041e-17	1	cd4bl_binned	LMEM	4	1	NS
Bifidobacterium dentium	<=200 - >200	4.5 Mo	6.77626e-21	0.000115349	227	5.87457e-17	1	cd4bl_binned2	LMEM	4	1	NS
Deinococcus radiodurans	<=350 - >350	1 Mo	-1.35525e-20	0.000282715	227	-4.7937e-17	1	cd4bl_binned	LMEM	4	1	NS
Haemophilus influenzae	Transmitter - Control	4 Mo	5.42101e-20	0.00282618	227	1.91814e-17	1	Transmitter	LMEM	4	1	NS
Haemophilus influenzae	<=200 - >200	4 Mo	1.6263e-19	0.0027408	227	5.93368e-17	1	cd4bl_binned2	LMEM	4	1	NS
Megasphaera micronuciformis	<=200 - >200	4 Mo	1.35525e-20	0.000139303	227	9.72882e-17	1	cd4bl_binned2	LMEM	7	1	NS
Psychrobacter faecalis	Transmitter - Control	4 Mo	6.77626e-21	0.000132233	227	5.12449e-17	1	Transmitter	LMEM	3	1	NS
Psychrobacter faecalis	<=200 - >200	4 Mo	-3.38813e-21	0.00012773	227	-2.65257e-17	1	cd4bl_binned2	LMEM	3	1	NS
Rhodopseudomonas boonkerdii	Transmitter - Control	4.5 Mo	0	0.000172222	227	0	1	Transmitter	LMEM	3	1	NS
Sphingobacterium hotanense	<=200 - >200	4 Mo	0	9.12192e-05	227	0	1	cd4bl_binned2	LMEM	3	1	NS
Sphingobium yanoikuyae	Transmitter - Control	4 Mo	7.87741e-20	0.00131239	227	6.00233e-17	1	Transmitter	LMEM	5	1	NS
Staphylococcus aureus	<=200 - >200	1 Wk	-6.06895e-20	0.000952686	227	-6.37036e-17	1	cd4bl_binned2	LMEM	7	1	NS
Streptococcus pyogenes	Transmitter - Control	4.5 Mo	0	0.000123212	227	0	1	Transmitter	LMEM	3	1	NS
Streptococcus pyogenes	<=350 - >350	4.5 Mo	0	0.000128975	227	0	1	cd4bl_binned	LMEM	3	1	NS
