# Supplementary material for: Maternal HIV infection and the milk microbiome
Source: Microbiome. 2024 Sep 28;12:182. doi: 10.1186/s40168-024-01843-8 (PMC11439335; doi:10.1186/s40168-024-01843-8)
Supplement: Supplementary file 10 — Supplementary Material 9: Table S5. Statistical comparisons of alpha diversity and genus- and species-level relative abundances for the PROMISE cohort, comparing cases of early mucosal transmission and breast milk transmission to non-transmissions. [file 40168_2024_1843_MOESM9_ESM.xlsx]

## Sheet: alpha diversity
contrast	Timepoint2	estimate	SE	df	t.ratio	p.value	alpha_metric	metadata_variable	padj	dir
Transmitter - Control	Pre	2.24402	3.89347	216	0.576354	0.564976	Observed	Transmitter	0.728022	NS
Transmitter - Control	Pre	0.141599	0.110451	216	1.28201	0.201215	Shannon	Transmitter	0.536572	NS
Transmitter - Control	Pre	0.030967	0.0283979	216	1.09047	0.276722	Simpson	Transmitter	0.553444	NS
Transmitter - Control	Post	0.0136179	0.0288186	216	0.472538	0.63702	Simpson	Transmitter	0.728022	NS
Transmitter - Control	Post	0.00690337	0.112087	216	0.0615893	0.950947	Shannon	Transmitter	0.950947	NS
Transmitter - Control	Post	-5.48387	3.95115	216	-1.38792	0.166592	Observed	Transmitter	0.536572	NS

## Sheet: genus
Genus	contrast	Strata	Estimate	SE	df	t.ratio	p.value	metadata_variable	model	padj	dir
Schaalia	Transmitter - Control	Pre	0.00468621	0.00265637	120.318	1.76414	0.0802457	Transmitter	LMEM	0.437704	NS
Rothia	Transmitter - Control	Pre	0.0186534	0.0109228	121.945	1.70774	0.0902286	Transmitter	LMEM	0.451143	NS
Prevotella	Transmitter - Control	Post	-0.00742547	0.00454523	104.939	-1.63368	0.105322	Transmitter	LMEM	0.486101	NS
Bifidobacterium	Transmitter - Control	Post	-0.0187873	0.014266	120.479	-1.31693	0.190361	Transmitter	LMEM	0.761443	NS
Staphylococcus	Transmitter - Control	Pre	-0.0375245	0.0333595	121.846	-1.12485	0.262862	Transmitter	LMEM	0.763055	NS
Veillonella	Transmitter - Control	Post	0.017237	0.0165688	112.028	1.04033	0.300427	Transmitter	LMEM	0.763055	NS
Schaalia	Transmitter - Control	Post	0.00268212	0.00269887	119.169	0.993796	0.322336	Transmitter	LMEM	0.763055	NS
Neisseria	Transmitter - Control	Pre	0.00619489	0.00631059	122.373	0.981666	0.328201	Transmitter	LMEM	0.763055	NS
Acinetobacter	Transmitter - Control	Post	0.00445378	0.00456867	119.982	0.974853	0.331595	Transmitter	LMEM	0.763055	NS
Haemophilus	Transmitter - Control	Post	-0.00240922	0.00251983	120.563	-0.956103	0.340933	Transmitter	LMEM	0.763055	NS
Bifidobacterium	Transmitter - Control	Pre	-0.0132442	0.0140519	122.194	-0.942523	0.347785	Transmitter	LMEM	0.763055	NS
Rothia	Transmitter - Control	Post	0.010275	0.0110914	120.321	0.9264	0.356093	Transmitter	LMEM	0.763055	NS
Neisseria	Transmitter - Control	Post	-0.00537816	0.00640496	120.571	-0.839687	0.402746	Transmitter	LMEM	0.766785	NS
Limosilactobacillus	Transmitter - Control	Pre	-0.00468814	0.00580002	109.293	-0.808298	0.420675	Transmitter	LMEM	0.766785	NS
Haemophilus	Transmitter - Control	Pre	0.00185064	0.00248303	122.388	0.745317	0.457509	Transmitter	LMEM	0.770134	NS
Prevotella	Transmitter - Control	Pre	-0.00325113	0.00447557	103.234	-0.726418	0.469226	Transmitter	LMEM	0.770134	NS
Kocuria	Transmitter - Control	Post	0.006886	0.0100222	118.965	0.687074	0.493373	Transmitter	LMEM	0.770956	NS
Limosilactobacillus	Transmitter - Control	Post	0.00397827	0.00589418	110.278	0.674948	0.501121	Transmitter	LMEM	0.770956	NS
Acinetobacter	Transmitter - Control	Pre	0.00211485	0.00449817	121.448	0.470157	0.639086	Transmitter	LMEM	0.91298	NS
Veillonella	Transmitter - Control	Pre	0.0068177	0.016302	111.353	0.418214	0.676596	Transmitter	LMEM	0.913796	NS
Corynebacterium	Transmitter - Control	Post	0.00364673	0.00999226	116.356	0.364956	0.715807	Transmitter	LMEM	0.913796	NS
Gemella	Transmitter - Control	Pre	-0.00175337	0.00570499	118.765	-0.30734	0.759123	Transmitter	LMEM	0.938258	NS
Staphylococcus	Transmitter - Control	Post	-0.0100939	0.0338761	120.255	-0.297965	0.766244	Transmitter	LMEM	0.938258	NS
Gemella	Transmitter - Control	Post	0.00118484	0.0057977	118.002	0.204364	0.838421	Transmitter	LMEM	0.94713	NS
Granulicatella	Transmitter - Control	Post	-0.000532799	0.00270594	114.014	-0.1969	0.844257	Transmitter	LMEM	0.94713	NS
Streptococcus	Transmitter - Control	Pre	0.00825802	0.0426433	120.741	0.193654	0.846773	Transmitter	LMEM	0.94713	NS
Kocuria	Transmitter - Control	Pre	0.00189819	0.00986383	120.043	0.192439	0.847724	Transmitter	LMEM	0.94713	NS
Corynebacterium	Transmitter - Control	Pre	-0.00141778	0.00983087	116.649	-0.144217	0.885578	Transmitter	LMEM	0.94713	NS
Granulicatella	Transmitter - Control	Pre	0.000306477	0.00266214	113.743	0.115124	0.90855	Transmitter	LMEM	0.94713	NS
Streptococcus	Transmitter - Control	Post	-0.00333873	0.0433212	119.478	-0.0770691	0.938697	Transmitter	LMEM	0.94713	NS

## Sheet: species
Species	contrast	Strata	Estimate	SE	df	t.ratio	p.value	metadata_variable	model	padj	dir
Anaerococcus provenciensis	Transmitter - Control	Post	0.000336358	0.000139137	120.563	2.41746	0.0171265	Transmitter	LMEM	0.547047	NS
Corynebacterium matruchotii	Transmitter - Control	Post	0.00107735	0.000461469	120.563	2.3346	0.0212181	Transmitter	LMEM	0.547047	NS
Actinomyces graevenitzii	Transmitter - Control	Pre	0.00138828	0.000611052	122.388	2.27196	0.0248348	Transmitter	LMEM	0.547047	NS
Anaerococcus octavius	Transmitter - Control	Post	0.00273004	0.00120283	120.567	2.26968	0.0250034	Transmitter	LMEM	0.547047	NS
Paracoccus sphaerophysae	Transmitter - Control	Post	-0.000126416	5.92814e-05	120.563	-2.13247	0.0349967	Transmitter	LMEM	0.547047	NS
Finegoldia magna	Transmitter - Control	Post	0.0028121	0.00132575	120.572	2.12114	0.0359582	Transmitter	LMEM	0.547047	NS
Aureimonas altamirensis	Transmitter - Control	Pre	0.000141816	6.82062e-05	122.097	2.07922	0.0396906	Transmitter	LMEM	0.547047	NS
Psychrobacter phenylpyruvicus	Transmitter - Control	Pre	0.000429827	0.000215471	122.147	1.99482	0.0482888	Transmitter	LMEM	0.547273	NS
Gardnerella vaginalis	Transmitter - Control	Pre	0.000240916	0.000132617	114.287	1.81663	0.0718942	Transmitter	LMEM	0.592582	NS
Acinetobacter baumannii	Transmitter - Control	Post	0.00198294	0.00112951	120.563	1.75559	0.0816989	Transmitter	LMEM	0.64635	NS
Aeromicrobium tamlense	Transmitter - Control	Post	0.000331961	0.000190008	120.521	1.74708	0.0831701	Transmitter	LMEM	0.64635	NS
Haemophilus influenzae	Transmitter - Control	Post	-0.000357732	0.000208798	120.563	-1.71329	0.0892293	Transmitter	LMEM	0.674177	NS
Prevotella salivae	Transmitter - Control	Post	-0.000303804	0.000180426	116.633	-1.68381	0.0948924	Transmitter	LMEM	0.67923	NS
Paracoccus yeei	Transmitter - Control	Pre	0.000499931	0.000304502	122.388	1.6418	0.1032	Transmitter	LMEM	0.690416	NS
Oribacterium sinus	Transmitter - Control	Post	0.000154384	9.41401e-05	120.563	1.63993	0.103625	Transmitter	LMEM	0.690416	NS
Bifidobacterium bifidum	Transmitter - Control	Pre	-0.000608822	0.000371773	122.388	-1.63762	0.10407	Transmitter	LMEM	0.690416	NS
Prevotella melaninogenica	Transmitter - Control	Post	-0.00171741	0.00107105	120.557	-1.60348	0.111446	Transmitter	LMEM	0.707405	NS
Campylobacter concisus	Transmitter - Control	Post	-0.000129012	8.05378e-05	119.065	-1.60188	0.111832	Transmitter	LMEM	0.707405	NS
Lactobacillus iners	Transmitter - Control	Pre	0.00026518	0.000170243	122.368	1.55766	0.121896	Transmitter	LMEM	0.75354	NS
Kocuria rosea	Transmitter - Control	Pre	0.000104171	6.96166e-05	122.388	1.49636	0.137135	Transmitter	LMEM	0.796105	NS
Empedobacter falsenii	Transmitter - Control	Post	0.00055786	0.00037699	119.517	1.47977	0.141565	Transmitter	LMEM	0.796105	NS
Corynebacterium tuscaniense	Transmitter - Control	Post	-0.000144306	9.91352e-05	119.742	-1.45565	0.148105	Transmitter	LMEM	0.796105	NS
Corynebacterium aquatimens	Transmitter - Control	Pre	5.09272e-05	3.50046e-05	122.364	1.45487	0.148266	Transmitter	LMEM	0.796105	NS
Prevotella histicola	Transmitter - Control	Post	-0.00210773	0.00146043	114.782	-1.44322	0.151683	Transmitter	LMEM	0.796105	NS
Acinetobacter baumannii	Transmitter - Control	Pre	0.0015936	0.00111301	122.388	1.43179	0.154752	Transmitter	LMEM	0.796105	NS
Corynebacterium glaucum	Transmitter - Control	Post	-0.00268507	0.00191722	120.305	-1.4005	0.163938	Transmitter	LMEM	0.801005	NS
Corynebacterium appendicis	Transmitter - Control	Post	-0.00115483	0.000847072	119.465	-1.36332	0.175347	Transmitter	LMEM	0.801005	NS
Rothia mucilaginosa	Transmitter - Control	Post	-0.00529846	0.00390975	120.548	-1.35519	0.17789	Transmitter	LMEM	0.801005	NS
Rothia dentocariosa	Transmitter - Control	Pre	0.000358372	0.000268559	112.034	1.33442	0.184771	Transmitter	LMEM	0.801005	NS
Corynebacterium imitans	Transmitter - Control	Pre	0.000262478	0.000199868	122.388	1.31326	0.191552	Transmitter	LMEM	0.801005	NS
Brevibacterium luteolum	Transmitter - Control	Pre	-0.000139421	0.00010704	114.111	-1.30252	0.195362	Transmitter	LMEM	0.801005	NS
Streptococcus peroris	Transmitter - Control	Pre	-0.00337299	0.00259289	120.002	-1.30086	0.195799	Transmitter	LMEM	0.801005	NS
Haemophilus parainfluenzae	Transmitter - Control	Post	-0.0027544	0.00212462	120.571	-1.29642	0.197306	Transmitter	LMEM	0.801005	NS
Corynebacterium aurimucosum	Transmitter - Control	Pre	-0.00043826	0.00034548	118.476	-1.26855	0.207087	Transmitter	LMEM	0.816344	NS
Prevotella nanceiensis	Transmitter - Control	Post	-0.000159542	0.000132883	120.563	-1.20063	0.23225	Transmitter	LMEM	0.821735	NS
Megasphaera micronuciformis	Transmitter - Control	Post	-0.000210208	0.000175924	101.62	-1.19488	0.234916	Transmitter	LMEM	0.821735	NS
Leptotrichia shahii	Transmitter - Control	Pre	5.5648e-05	4.69957e-05	122.361	1.18411	0.238666	Transmitter	LMEM	0.821735	NS
Tepidiphilus succinatimandens	Transmitter - Control	Pre	-0.000119566	0.000105442	122.352	-1.13395	0.259033	Transmitter	LMEM	0.829281	NS
Dolosigranulum pigrum	Transmitter - Control	Post	0.00164639	0.00146153	120.563	1.12648	0.262199	Transmitter	LMEM	0.829281	NS
Collinsella aerofaciens	Transmitter - Control	Post	-0.000228333	0.000209512	120.57	-1.08983	0.27796	Transmitter	LMEM	0.835943	NS
Aureimonas altamirensis	Transmitter - Control	Post	-7.44471e-05	6.92513e-05	120.419	-1.07503	0.284511	Transmitter	LMEM	0.841164	NS
Megamonas funiformis	Transmitter - Control	Pre	-9.08673e-05	8.62569e-05	122.388	-1.05345	0.294211	Transmitter	LMEM	0.860487	NS
Deinococcus radiodurans	Transmitter - Control	Post	-0.000111764	0.000109014	120.563	-1.02522	0.307312	Transmitter	LMEM	0.879883	NS
Psychrobacter sanguinis	Transmitter - Control	Pre	0.000209707	0.000210853	122.388	0.994567	0.321909	Transmitter	LMEM	0.890177	NS
Streptococcus mutans	Transmitter - Control	Post	-0.000644234	0.000685523	120.563	-0.93977	0.349214	Transmitter	LMEM	0.890177	NS
Veillonella dispar	Transmitter - Control	Post	-0.000408804	0.000436804	114.943	-0.935898	0.351288	Transmitter	LMEM	0.890177	NS
Corynebacterium aquatimens	Transmitter - Control	Post	-3.29684e-05	3.55291e-05	120.568	-0.927925	0.3553	Transmitter	LMEM	0.890177	NS
Corynebacterium aurimucosum	Transmitter - Control	Post	0.000321882	0.000351106	117.781	0.916766	0.361139	Transmitter	LMEM	0.890177	NS
Brevibacterium pityocampae	Transmitter - Control	Post	-0.000133582	0.000147192	120.509	-0.907537	0.365934	Transmitter	LMEM	0.890177	NS
Chryseobacterium anthropi	Transmitter - Control	Post	-0.000343611	0.000381058	120.563	-0.90173	0.368998	Transmitter	LMEM	0.890177	NS
Paracoccus chinensis	Transmitter - Control	Post	-0.000389451	0.000432675	120.572	-0.900101	0.369861	Transmitter	LMEM	0.890177	NS
Enhydrobacter aerosaccus	Transmitter - Control	Pre	0.000658592	0.000739036	122.346	0.891149	0.374598	Transmitter	LMEM	0.890177	NS
Capnocytophaga sputigena	Transmitter - Control	Post	7.10247e-05	8.051e-05	120.557	0.882185	0.379433	Transmitter	LMEM	0.890177	NS
Rothia terrae	Transmitter - Control	Pre	-0.0036171	0.00410213	122.346	-0.881762	0.379634	Transmitter	LMEM	0.890177	NS
Streptococcus sanguinis	Transmitter - Control	Post	0.00095767	0.00113556	119.778	0.843343	0.400718	Transmitter	LMEM	0.900803	NS
Lautropia mirabilis	Transmitter - Control	Post	0.00013607	0.000161347	119.567	0.843336	0.400725	Transmitter	LMEM	0.900803	NS
Streptococcus mutans	Transmitter - Control	Pre	0.000547791	0.000675512	122.388	0.810927	0.418982	Transmitter	LMEM	0.919056	NS
Bifidobacterium bifidum	Transmitter - Control	Post	-0.000300662	0.000377282	120.563	-0.796914	0.427068	Transmitter	LMEM	0.926858	NS
Nesterenkonia lacusekhoensis	Transmitter - Control	Pre	-0.00033143	0.000417898	115.478	-0.793088	0.429353	Transmitter	LMEM	0.926858	NS
Capnocytophaga sputigena	Transmitter - Control	Pre	5.9405e-05	7.93163e-05	122.336	0.748963	0.455317	Transmitter	LMEM	0.949503	NS
Corynebacterium appendicis	Transmitter - Control	Pre	0.000609103	0.000833811	120.724	0.730505	0.466497	Transmitter	LMEM	0.949503	NS
Streptococcus sanguinis	Transmitter - Control	Pre	0.000799517	0.00111793	121.158	0.715179	0.475874	Transmitter	LMEM	0.949503	NS
Corynebacterium jeikeium	Transmitter - Control	Pre	-3.69503e-05	5.24368e-05	122.388	-0.704663	0.482359	Transmitter	LMEM	0.949503	NS
Leptotrichia hongkongensis	Transmitter - Control	Post	-3.34735e-05	4.77347e-05	120.563	-0.701242	0.484503	Transmitter	LMEM	0.949503	NS
Bifidobacterium breve	Transmitter - Control	Pre	-8.81254e-05	0.000126425	116.701	-0.697056	0.487154	Transmitter	LMEM	0.949503	NS
Actinomyces graevenitzii	Transmitter - Control	Post	-0.000430843	0.000620107	120.563	-0.694788	0.488525	Transmitter	LMEM	0.949503	NS
Corynebacterium genitalium	Transmitter - Control	Post	-0.000483365	0.000696887	120.572	-0.693606	0.489263	Transmitter	LMEM	0.949503	NS
Bifidobacterium breve	Transmitter - Control	Post	-8.90367e-05	0.0001285	116.397	-0.692892	0.489758	Transmitter	LMEM	0.949503	NS
Staphylococcus haemolyticus	Transmitter - Control	Pre	-0.000798514	0.00118628	122.134	-0.673123	0.502141	Transmitter	LMEM	0.949503	NS
Corynebacterium kroppenstedtii	Transmitter - Control	Post	-0.000866634	0.00130422	120.57	-0.664487	0.507648	Transmitter	LMEM	0.949503	NS
Psychrobacter sanguinis	Transmitter - Control	Post	-0.00013517	0.000213978	120.563	-0.631703	0.528777	Transmitter	LMEM	0.953324	NS
Megamonas funiformis	Transmitter - Control	Post	-5.45905e-05	8.75353e-05	120.563	-0.62364	0.534042	Transmitter	LMEM	0.953324	NS
Kocuria rosea	Transmitter - Control	Post	-4.38104e-05	7.06483e-05	120.563	-0.620119	0.53635	Transmitter	LMEM	0.953324	NS
Gardnerella vaginalis	Transmitter - Control	Post	-8.10082e-05	0.0001348	114.459	-0.600953	0.54906	Transmitter	LMEM	0.963511	NS
Capnocytophaga leadbetteri	Transmitter - Control	Post	-5.3773e-05	9.08538e-05	120.563	-0.591863	0.555051	Transmitter	LMEM	0.96778	NS
Brevibacterium luteolum	Transmitter - Control	Post	6.35089e-05	0.000108801	114.315	0.583715	0.560562	Transmitter	LMEM	0.971165	NS
Nesterenkonia lacusekhoensis	Transmitter - Control	Post	-0.000239081	0.000424774	115.423	-0.562844	0.574633	Transmitter	LMEM	0.98302	NS
Selenomonas sputigena	Transmitter - Control	Pre	-3.16475e-05	6.02668e-05	122.388	-0.525123	0.600448	Transmitter	LMEM	1	NS
Collinsella aerofaciens	Transmitter - Control	Pre	-0.000106944	0.000206442	122.387	-0.518035	0.605369	Transmitter	LMEM	1	NS
Anaerococcus provenciensis	Transmitter - Control	Pre	-6.93003e-05	0.000137105	122.388	-0.505454	0.614149	Transmitter	LMEM	1	NS
Empedobacter falsenii	Transmitter - Control	Pre	-0.000186574	0.000371095	120.795	-0.502765	0.616045	Transmitter	LMEM	1	NS
Staphylococcus aureus	Transmitter - Control	Post	0.000215011	0.000437535	120.569	0.491416	0.624026	Transmitter	LMEM	1	NS
Corynebacterium pseudogenitalium	Transmitter - Control	Pre	2.76456e-05	5.87965e-05	122.388	0.470191	0.639055	Transmitter	LMEM	1	NS
Prevotella salivae	Transmitter - Control	Pre	-8.10405e-05	0.000177515	117	-0.456527	0.648857	Transmitter	LMEM	1	NS
Prevotella nanceiensis	Transmitter - Control	Pre	5.77818e-05	0.000130942	122.388	0.441277	0.659791	Transmitter	LMEM	1	NS
Corynebacterium sputi	Transmitter - Control	Pre	3.09103e-05	7.06376e-05	94.7158	0.437589	0.66268	Transmitter	LMEM	1	NS
Lautropia mirabilis	Transmitter - Control	Pre	6.71444e-05	0.000158827	120.864	0.422751	0.673228	Transmitter	LMEM	1	NS
Staphylococcus haemolyticus	Transmitter - Control	Post	-0.000505439	0.00120442	120.442	-0.419652	0.675487	Transmitter	LMEM	1	NS
Corynebacterium kroppenstedtii	Transmitter - Control	Pre	-0.000514171	0.00128498	122.369	-0.400139	0.689752	Transmitter	LMEM	1	NS
Streptococcus peroris	Transmitter - Control	Post	-0.00101094	0.00263455	118.935	-0.383723	0.701869	Transmitter	LMEM	1	NS
Haemophilus parainfluenzae	Transmitter - Control	Pre	0.000766782	0.00209333	122.375	0.366298	0.714775	Transmitter	LMEM	1	NS
Dolosigranulum pigrum	Transmitter - Control	Pre	0.000511192	0.00144019	122.388	0.354947	0.72324	Transmitter	LMEM	1	NS
Enhydrobacter aerosaccus	Transmitter - Control	Post	0.000252323	0.000750143	120.562	0.336367	0.737179	Transmitter	LMEM	1	NS
Leptotrichia hongkongensis	Transmitter - Control	Pre	1.58202e-05	4.70376e-05	122.388	0.336332	0.737197	Transmitter	LMEM	1	NS
Corynebacterium durum	Transmitter - Control	Post	7.19771e-05	0.000223987	120.563	0.321345	0.748505	Transmitter	LMEM	1	NS
Staphylococcus aureus	Transmitter - Control	Pre	-0.000137657	0.000431125	122.388	-0.319297	0.750045	Transmitter	LMEM	1	NS
Capnocytophaga leadbetteri	Transmitter - Control	Pre	2.77358e-05	8.95271e-05	122.388	0.309804	0.757237	Transmitter	LMEM	1	NS
Finegoldia magna	Transmitter - Control	Pre	-0.000399887	0.00130626	122.381	-0.306131	0.760025	Transmitter	LMEM	1	NS
Paracoccus sphaerophysae	Transmitter - Control	Pre	-1.70307e-05	5.84157e-05	122.388	-0.291544	0.771129	Transmitter	LMEM	1	NS
Corynebacterium durum	Transmitter - Control	Pre	6.4072e-05	0.000220716	122.388	0.290291	0.772085	Transmitter	LMEM	1	NS
Tepidiphilus succinatimandens	Transmitter - Control	Post	-2.92088e-05	0.000107025	120.564	-0.272914	0.785386	Transmitter	LMEM	1	NS
Rothia mucilaginosa	Transmitter - Control	Pre	0.000979393	0.00385164	122.316	0.254279	0.799707	Transmitter	LMEM	1	NS
Granulicatella elegans	Transmitter - Control	Pre	-0.0002416	0.00102688	121.61	-0.235276	0.814391	Transmitter	LMEM	1	NS
Rothia dentocariosa	Transmitter - Control	Post	-6.1354e-05	0.000272964	112.599	-0.224769	0.822566	Transmitter	LMEM	1	NS
Psychrobacter phenylpyruvicus	Transmitter - Control	Post	-4.88138e-05	0.000218764	120.45	-0.223134	0.823809	Transmitter	LMEM	1	NS
Leptotrichia shahii	Transmitter - Control	Post	-1.00015e-05	4.77002e-05	120.568	-0.209674	0.834276	Transmitter	LMEM	1	NS
Prevotella melaninogenica	Transmitter - Control	Pre	-0.000220376	0.00105517	122.336	-0.208852	0.834911	Transmitter	LMEM	1	NS
Deinococcus radiodurans	Transmitter - Control	Pre	2.1155e-05	0.000107422	122.388	0.196933	0.844207	Transmitter	LMEM	1	NS
Campylobacter concisus	Transmitter - Control	Pre	1.52783e-05	7.92671e-05	120.177	0.192744	0.847484	Transmitter	LMEM	1	NS
Megasphaera micronuciformis	Transmitter - Control	Pre	-2.94246e-05	0.000173325	99.6114	-0.169765	0.865539	Transmitter	LMEM	1	NS
Corynebacterium genitalium	Transmitter - Control	Pre	0.000109214	0.000686647	122.382	0.159054	0.873888	Transmitter	LMEM	1	NS
Peptostreptococcus stomatis	Transmitter - Control	Pre	-8.52853e-06	5.56237e-05	122.388	-0.153325	0.878394	Transmitter	LMEM	1	NS
Paracoccus chinensis	Transmitter - Control	Pre	-5.6216e-05	0.000426317	122.382	-0.131864	0.895308	Transmitter	LMEM	1	NS
Prevotella histicola	Transmitter - Control	Pre	0.000167175	0.00143679	114.684	0.116353	0.907576	Transmitter	LMEM	1	NS
Anaerococcus prevotii	Transmitter - Control	Post	-1.20455e-05	0.000106035	120.563	-0.1136	0.909744	Transmitter	LMEM	1	NS
Lactobacillus iners	Transmitter - Control	Post	-1.946e-05	0.000172791	120.57	-0.112621	0.910518	Transmitter	LMEM	1	NS
Corynebacterium jeikeium	Transmitter - Control	Post	-5.07913e-06	5.32139e-05	120.563	-0.0954474	0.924118	Transmitter	LMEM	1	NS
Corynebacterium pseudogenitalium	Transmitter - Control	Post	5.33144e-06	5.96684e-05	120.564	0.0893512	0.928951	Transmitter	LMEM	1	NS
Corynebacterium tuscaniense	Transmitter - Control	Pre	-7.98195e-06	9.75939e-05	121.108	-0.0817874	0.934951	Transmitter	LMEM	1	NS
Corynebacterium sputi	Transmitter - Control	Post	-5.04482e-06	7.16298e-05	96.9936	-0.0704291	0.943997	Transmitter	LMEM	1	NS
Brevibacterium pityocampae	Transmitter - Control	Pre	1.01753e-05	0.000144991	122.245	0.070179	0.944166	Transmitter	LMEM	1	NS
Paracoccus yeei	Transmitter - Control	Post	2.10206e-05	0.000309015	120.563	0.0680247	0.945879	Transmitter	LMEM	1	NS
Peptostreptococcus stomatis	Transmitter - Control	Post	3.69025e-06	5.64481e-05	120.563	0.0653743	0.947984	Transmitter	LMEM	1	NS
Anaerococcus octavius	Transmitter - Control	Pre	-7.0429e-05	0.00118523	122.388	-0.0594223	0.952713	Transmitter	LMEM	1	NS
Rothia terrae	Transmitter - Control	Post	0.000234389	0.00416378	120.562	0.0562924	0.955202	Transmitter	LMEM	1	NS
Anaerococcus prevotii	Transmitter - Control	Pre	-4.47611e-06	0.000104486	122.388	-0.0428392	0.9659	Transmitter	LMEM	1	NS
Aeromicrobium tamlense	Transmitter - Control	Pre	-7.89515e-06	0.000187172	122.267	-0.0421814	0.966423	Transmitter	LMEM	1	NS
Oribacterium sinus	Transmitter - Control	Pre	3.5967e-06	9.27654e-05	122.388	0.038772	0.969135	Transmitter	LMEM	1	NS
Corynebacterium imitans	Transmitter - Control	Post	-6.78556e-06	0.00020283	120.563	-0.0334545	0.973368	Transmitter	LMEM	1	NS
Corynebacterium matruchotii	Transmitter - Control	Pre	-1.2286e-05	0.00045473	122.388	-0.0270183	0.978489	Transmitter	LMEM	1	NS
Veillonella dispar	Transmitter - Control	Pre	1.15365e-05	0.000429731	114.883	0.0268458	0.978629	Transmitter	LMEM	1	NS
Granulicatella elegans	Transmitter - Control	Post	2.50119e-05	0.00104291	120.095	0.0239829	0.980906	Transmitter	LMEM	1	NS
Selenomonas sputigena	Transmitter - Control	Post	-1.06467e-06	6.11599e-05	120.563	-0.0174079	0.98614	Transmitter	LMEM	1	NS
Corynebacterium glaucum	Transmitter - Control	Pre	2.50272e-05	0.00188806	121.921	0.0132555	0.989446	Transmitter	LMEM	1	NS
Chryseobacterium anthropi	Transmitter - Control	Pre	6.23385e-07	0.000375493	122.388	0.00166018	0.998678	Transmitter	LMEM	1	NS
Haemophilus influenzae	Transmitter - Control	Pre	2.76474e-07	0.000205749	122.388	0.00134374	0.99893	Transmitter	LMEM	1	NS
