# Supplementary material for: Maternal HIV infection and the milk microbiome
Source: Microbiome. 2024 Sep 28;12:182. doi: 10.1186/s40168-024-01843-8 (PMC11439335; doi:10.1186/s40168-024-01843-8)
Supplement: Supplementary file 11 — Supplementary Material 10: Table S6. Statistical comparisons of alpha diversity and genus- and species-level relative abundances for the combined ZEBS and PROMISE cohorts. [file 40168_2024_1843_MOESM10_ESM.xlsx]

## Sheet: alpha diversity
contrast	Timepoint2	estimate	SE	df	t.ratio	p.value	alpha_metric	metadata_variable	padj	dir
Transmitter - Control	Pre	2.06204	3.22129	451	0.640127	0.522415	Observed	Transmitter	0.907607	NS
Transmitter - Control	Pre	0.0355003	0.0930645	451	0.381459	0.703042	Shannon	Transmitter	0.907607	NS
Transmitter - Control	Post	0.00671554	0.0201808	451	0.332768	0.739464	Simpson	Transmitter	0.907607	NS
Transmitter - Control	Pre	-0.00626718	0.0253773	451	-0.24696	0.805051	Simpson	Transmitter	0.907607	NS
Transmitter - Control	Post	-0.00859395	0.0740077	451	-0.116122	0.907607	Shannon	Transmitter	0.907607	NS
Transmitter - Control	Post	-0.908871	2.56167	451	-0.354796	0.722908	Observed	Transmitter	0.907607	NS

## Sheet: genus
Genus	contrast	Strata	Estimate	SE	df	t.ratio	p.value	metadata_variable	model	padj	dir
Staphylococcus	Transmitter - Control	Pre	0.0672583	0.0414164	321.187	1.62395	0.105367	Transmitter	LMEM	0.547907	NS
Schaalia	Transmitter - Control	Pre	0.00245776	0.001653	314.411	1.48684	0.138058	Transmitter	LMEM	0.596137	NS
Streptococcus	Transmitter - Control	Pre	-0.0559186	0.0405881	326.502	-1.37771	0.169237	Transmitter	LMEM	0.596137	NS
Bifidobacterium	Transmitter - Control	Pre	-0.0111742	0.00832078	345.219	-1.34293	0.180177	Transmitter	LMEM	0.596137	NS
Rothia	Transmitter - Control	Post	0.00868078	0.00657349	209.879	1.32057	0.188082	Transmitter	LMEM	0.596137	NS
Rothia	Transmitter - Control	Pre	0.010145	0.00780995	317.179	1.29899	0.194891	Transmitter	LMEM	0.596137	NS
Prevotella	Transmitter - Control	Post	-0.00266868	0.00236966	188.767	-1.12619	0.261516	Transmitter	LMEM	0.720173	NS
Acinetobacter	Transmitter - Control	Post	-0.0107524	0.00996104	224.357	-1.07945	0.281547	Transmitter	LMEM	0.720173	NS
Bifidobacterium	Transmitter - Control	Post	-0.00711275	0.00671811	227.564	-1.05874	0.290839	Transmitter	LMEM	0.720173	NS
Gemella	Transmitter - Control	Pre	-0.00381362	0.00391001	334.024	-0.975346	0.330094	Transmitter	LMEM	0.7463	NS
Corynebacterium	Transmitter - Control	Pre	-0.00644689	0.00695774	308.649	-0.926579	0.354869	Transmitter	LMEM	0.750338	NS
Streptococcus	Transmitter - Control	Post	0.0291762	0.033782	215.189	0.863661	0.388736	Transmitter	LMEM	0.750338	NS
Veillonella	Transmitter - Control	Pre	-0.0115374	0.0137524	322.279	-0.838938	0.402126	Transmitter	LMEM	0.750338	NS
Prevotella	Transmitter - Control	Pre	-0.00202271	0.00270306	274.785	-0.748304	0.454917	Transmitter	LMEM	0.750338	NS
Schaalia	Transmitter - Control	Post	0.00101904	0.00139559	208.367	0.730186	0.466097	Transmitter	LMEM	0.750338	NS
Corynebacterium	Transmitter - Control	Post	-0.00428547	0.00591041	205.298	-0.725071	0.469234	Transmitter	LMEM	0.750338	NS
Staphylococcus	Transmitter - Control	Post	-0.0241642	0.0346981	212.117	-0.696413	0.486933	Transmitter	LMEM	0.750338	NS
Granulicatella	Transmitter - Control	Pre	-0.00112954	0.00193144	319.918	-0.584819	0.559082	Transmitter	LMEM	0.750338	NS
Granulicatella	Transmitter - Control	Post	-0.00094438	0.00162056	211.402	-0.58275	0.560683	Transmitter	LMEM	0.750338	NS
Veillonella	Transmitter - Control	Post	0.00652322	0.0115066	212.738	0.566913	0.571371	Transmitter	LMEM	0.750338	NS
Limosilactobacillus	Transmitter - Control	Pre	-0.00201637	0.00361281	298.397	-0.558117	0.577183	Transmitter	LMEM	0.750338	NS
Gemella	Transmitter - Control	Post	0.00163401	0.00322079	219.793	0.507333	0.61243	Transmitter	LMEM	0.762966	NS
Acinetobacter	Transmitter - Control	Pre	0.00512174	0.0122293	340.867	0.41881	0.675619	Transmitter	LMEM	0.801225	NS
Kocuria	Transmitter - Control	Post	0.00188152	0.00452502	219.999	0.415803	0.677959	Transmitter	LMEM	0.801225	NS
Kocuria	Transmitter - Control	Pre	0.00102726	0.005496	334.347	0.18691	0.851844	Transmitter	LMEM	0.904517	NS
Limosilactobacillus	Transmitter - Control	Post	0.000577872	0.00310046	200.056	0.186383	0.852334	Transmitter	LMEM	0.904517	NS

## Sheet: species
Species	contrast	Strata	Estimate	SE	df	t.ratio	p.value	metadata_variable	model	padj	dir
Acinetobacter baumannii	Transmitter - Control	Post	0.00179528	0.000539595	232.318	3.32709	0.0010201	Transmitter	LMEM	0.330513	NS
Actinomyces graevenitzii	Transmitter - Control	Pre	0.000843218	0.000338772	350.636	2.48904	0.0132719	Transmitter	LMEM	0.636394	NS
Skermanella aerolata	Transmitter - Control	Pre	0.00161737	0.000666778	350.636	2.42565	0.015785	Transmitter	LMEM	0.636394	NS
Corynebacterium pseudogenitalium	Transmitter - Control	Pre	0.000135313	6.04679e-05	350.55	2.23776	0.0258646	Transmitter	LMEM	0.636394	NS
Peptostreptococcus stomatis	Transmitter - Control	Post	0.000151499	6.80574e-05	232.318	2.22605	0.026971	Transmitter	LMEM	0.636394	NS
Nosocomiicoccus massiliensis	Transmitter - Control	Pre	0.000402693	0.000181513	323.718	2.21854	0.0272116	Transmitter	LMEM	0.636394	NS
Paracoccus yeei	Transmitter - Control	Post	0.00192045	0.000886966	224.613	2.16519	0.0314269	Transmitter	LMEM	0.636394	NS
Aureimonas altamirensis	Transmitter - Control	Post	0.000987307	0.000495705	232.318	1.99172	0.0475727	Transmitter	LMEM	0.824173	NS
Corynebacterium tuscaniense	Transmitter - Control	Post	0.000138715	7.32399e-05	210.461	1.89398	0.0595989	Transmitter	LMEM	0.824173	NS
Capnocytophaga sputigena	Transmitter - Control	Post	0.000107092	5.66314e-05	232.318	1.89104	0.0598628	Transmitter	LMEM	0.824173	NS
Psychrobacter sanguinis	Transmitter - Control	Pre	0.000590827	0.000328151	342.237	1.80047	0.0726662	Transmitter	LMEM	0.874183	NS
Prevotella salivae	Transmitter - Control	Post	-0.000157631	8.91578e-05	218.416	-1.768	0.0784569	Transmitter	LMEM	0.874183	NS
Gardnerella vaginalis	Transmitter - Control	Pre	0.00137738	0.000789439	350.142	1.74475	0.0819051	Transmitter	LMEM	0.874183	NS
Campylobacter concisus	Transmitter - Control	Post	-7.67163e-05	4.42272e-05	225.556	-1.73459	0.0841787	Transmitter	LMEM	0.874183	NS
Corynebacterium appendicis	Transmitter - Control	Post	-0.000657201	0.000381512	223.631	-1.72262	0.0863391	Transmitter	LMEM	0.874183	NS
Bifidobacterium bifidum	Transmitter - Control	Pre	-0.000365243	0.000226275	350.636	-1.61415	0.107394	Transmitter	LMEM	0.907823	NS
Salinicoccus roseus	Transmitter - Control	Post	-9.64699e-05	6.06306e-05	228.798	-1.59111	0.112965	Transmitter	LMEM	0.907823	NS
Haemophilus parainfluenzae	Transmitter - Control	Post	-0.00162485	0.00102284	229.612	-1.58857	0.113533	Transmitter	LMEM	0.907823	NS
Anaerococcus murdochii	Transmitter - Control	Post	0.000110125	6.95532e-05	232.318	1.58332	0.114709	Transmitter	LMEM	0.907823	NS
Prevotella histicola	Transmitter - Control	Post	-0.00146833	0.000929224	218.832	-1.58016	0.115514	Transmitter	LMEM	0.907823	NS
Brevibacterium luteolum	Transmitter - Control	Pre	-8.81953e-05	5.68822e-05	311.229	-1.55049	0.12204	Transmitter	LMEM	0.907823	NS
Prevotella nanceiensis	Transmitter - Control	Post	-9.87106e-05	6.37725e-05	232.318	-1.54786	0.123018	Transmitter	LMEM	0.907823	NS
Flavobacterium nitratireducens	Transmitter - Control	Post	0.000127309	8.68117e-05	232.243	1.4665	0.143866	Transmitter	LMEM	0.951278	NS
Paracoccus chinensis	Transmitter - Control	Post	-0.000289942	0.000202904	231.938	-1.42896	0.154361	Transmitter	LMEM	0.955363	NS
Acinetobacter baumannii	Transmitter - Control	Pre	0.00093915	0.000678886	350.636	1.38337	0.167432	Transmitter	LMEM	0.955363	NS
Megamonas funiformis	Transmitter - Control	Pre	-0.000146469	0.000108065	350.636	-1.35538	0.176168	Transmitter	LMEM	0.955363	NS
Faecalibacterium prausnitzii	Transmitter - Control	Pre	8.18038e-05	6.05889e-05	350.636	1.35014	0.177841	Transmitter	LMEM	0.955363	NS
Bifidobacterium bifidum	Transmitter - Control	Post	-0.000241136	0.000179849	232.318	-1.34077	0.181304	Transmitter	LMEM	0.955363	NS
Moraxella atlantae	Transmitter - Control	Post	-0.000472477	0.000360441	194.557	-1.31083	0.19146	Transmitter	LMEM	0.955363	NS
Anaerococcus provenciensis	Transmitter - Control	Post	8.59037e-05	6.64659e-05	232.318	1.29245	0.197486	Transmitter	LMEM	0.955363	NS
Granulicatella elegans	Transmitter - Control	Pre	-0.00134922	0.001051	344.693	-1.28376	0.200089	Transmitter	LMEM	0.955363	NS
Bifidobacterium longum	Transmitter - Control	Post	-0.000379168	0.00029536	232.318	-1.28375	0.200508	Transmitter	LMEM	0.955363	NS
Paracoccus sphaerophysae	Transmitter - Control	Post	-0.000143588	0.000114609	212.902	-1.25286	0.211632	Transmitter	LMEM	0.962621	NS
Finegoldia magna	Transmitter - Control	Post	0.000757089	0.000612099	231.77	1.23687	0.217386	Transmitter	LMEM	0.962621	NS
Corynebacterium glaucum	Transmitter - Control	Post	-0.00104073	0.000845506	229.8	-1.23089	0.219621	Transmitter	LMEM	0.962621	NS
Bifidobacterium breve	Transmitter - Control	Post	-9.48409e-05	7.9189e-05	207.84	-1.19765	0.232417	Transmitter	LMEM	0.973371	NS
Acinetobacter schindleri	Transmitter - Control	Post	-8.73345e-05	7.3244e-05	232.318	-1.19238	0.23433	Transmitter	LMEM	0.973371	NS
Prevotella salivae	Transmitter - Control	Pre	-0.000124787	0.000107893	331.835	-1.15658	0.248275	Transmitter	LMEM	0.986844	NS
Streptococcus peroris	Transmitter - Control	Pre	-0.00175868	0.00155816	329.183	-1.12869	0.25985	Transmitter	LMEM	0.986844	NS
Nesterenkonia lacusekhoensis	Transmitter - Control	Pre	-0.0002492	0.000221676	319.291	-1.12416	0.261788	Transmitter	LMEM	0.986844	NS
Bacillus longiquaesitum	Transmitter - Control	Post	4.67499e-05	4.21033e-05	232.318	1.11036	0.267991	Transmitter	LMEM	0.986844	NS
Brevibacterium pityocampae	Transmitter - Control	Post	-7.07447e-05	6.54917e-05	229.584	-1.08021	0.281183	Transmitter	LMEM	0.986844	NS
Psychrobacter phenylpyruvicus	Transmitter - Control	Pre	0.000192714	0.000184064	349.904	1.04699	0.295825	Transmitter	LMEM	0.986844	NS
Rothia terrae	Transmitter - Control	Pre	-0.00230219	0.00221072	350.558	-1.04138	0.298417	Transmitter	LMEM	0.986844	NS
Corynebacterium appendicis	Transmitter - Control	Pre	0.000485238	0.000467509	339.826	1.03792	0.300045	Transmitter	LMEM	0.986844	NS
Haemophilus influenzae	Transmitter - Control	Post	-0.000954169	0.000920216	232.318	-1.0369	0.300862	Transmitter	LMEM	0.986844	NS
Corynebacterium kroppenstedtii	Transmitter - Control	Post	-0.00060003	0.000594629	231.562	-1.00908	0.313988	Transmitter	LMEM	0.986844	NS
Deinococcus radiodurans	Transmitter - Control	Post	-0.000105238	0.00010652	232.318	-0.987965	0.324197	Transmitter	LMEM	0.986844	NS
Actinomyces graevenitzii	Transmitter - Control	Post	-0.000261165	0.000269264	232.318	-0.969922	0.333094	Transmitter	LMEM	0.986844	NS
Anaerococcus provenciensis	Transmitter - Control	Pre	-7.77397e-05	8.36234e-05	350.636	-0.92964	0.353197	Transmitter	LMEM	0.986844	NS
Lactobacillus iners	Transmitter - Control	Post	-0.000289823	0.000312474	232.318	-0.927512	0.354623	Transmitter	LMEM	0.986844	NS
Veillonella dispar	Transmitter - Control	Post	-0.000177109	0.000192243	207.54	-0.921276	0.357976	Transmitter	LMEM	0.986844	NS
Corynebacterium aquatimens	Transmitter - Control	Pre	4.26431e-05	4.65264e-05	350.636	0.916536	0.360016	Transmitter	LMEM	0.986844	NS
Leptotrichia hongkongensis	Transmitter - Control	Pre	-4.01593e-05	4.44997e-05	350.636	-0.902462	0.367431	Transmitter	LMEM	0.986844	NS
Nosocomiicoccus massiliensis	Transmitter - Control	Post	0.000133559	0.000151605	213.564	0.880967	0.379326	Transmitter	LMEM	0.986844	NS
Corynebacterium aurimucosum	Transmitter - Control	Pre	-0.000408721	0.000465703	302.173	-0.877644	0.380834	Transmitter	LMEM	0.986844	NS
Corynebacterium riegelii	Transmitter - Control	Pre	-0.000305445	0.000352571	349.736	-0.866336	0.3869	Transmitter	LMEM	0.986844	NS
Rothia mucilaginosa	Transmitter - Control	Post	-0.00174848	0.00205978	228.776	-0.848869	0.396841	Transmitter	LMEM	0.986844	NS
Oribacterium sinus	Transmitter - Control	Post	3.77654e-05	4.46684e-05	232.318	0.845461	0.398723	Transmitter	LMEM	0.986844	NS
Anaerococcus octavius	Transmitter - Control	Post	0.000640457	0.00078529	217.572	0.815568	0.415639	Transmitter	LMEM	0.986844	NS
Corynebacterium imitans	Transmitter - Control	Pre	0.000130864	0.00016575	348.79	0.789531	0.430338	Transmitter	LMEM	0.986844	NS
Bifidobacterium breve	Transmitter - Control	Pre	-7.39319e-05	9.36954e-05	313.435	-0.789066	0.43067	Transmitter	LMEM	0.986844	NS
Anaerococcus prevotii	Transmitter - Control	Post	-0.000959339	0.00122956	197.963	-0.780231	0.436187	Transmitter	LMEM	0.986844	NS
Corynebacterium genitalium	Transmitter - Control	Post	-0.000218483	0.000297949	232.221	-0.73329	0.464121	Transmitter	LMEM	0.986844	NS
Lautropia mirabilis	Transmitter - Control	Pre	6.52459e-05	8.90463e-05	339.077	0.732718	0.464236	Transmitter	LMEM	0.986844	NS
Megamonas funiformis	Transmitter - Control	Post	-6.26406e-05	8.58925e-05	232.318	-0.72929	0.466559	Transmitter	LMEM	0.986844	NS
Salinicoccus roseus	Transmitter - Control	Pre	5.47066e-05	7.53716e-05	346.766	0.725824	0.468436	Transmitter	LMEM	0.986844	NS
Psychrobacter faecalis	Transmitter - Control	Post	3.24578e-05	4.61215e-05	232.318	0.703747	0.482295	Transmitter	LMEM	0.986844	NS
Corynebacterium jeikeium	Transmitter - Control	Post	-4.94333e-05	7.10785e-05	232.318	-0.695475	0.487453	Transmitter	LMEM	0.986844	NS
Streptococcus mutans	Transmitter - Control	Post	-0.000226012	0.000325168	232.318	-0.695061	0.487712	Transmitter	LMEM	0.986844	NS
Lautropia mirabilis	Transmitter - Control	Post	5.04895e-05	7.27611e-05	223.117	0.693908	0.488462	Transmitter	LMEM	0.986844	NS
Empedobacter falsenii	Transmitter - Control	Post	-0.000543035	0.000784748	226.266	-0.691986	0.489655	Transmitter	LMEM	0.986844	NS
Acinetobacter radioresistens	Transmitter - Control	Pre	-2.37286e-05	3.4744e-05	350.636	-0.682956	0.495086	Transmitter	LMEM	0.986844	NS
Sphingobium yanoikuyae	Transmitter - Control	Post	-0.000287363	0.0004263	232.318	-0.674086	0.500927	Transmitter	LMEM	0.986844	NS
Stenotrophomonas koreensis	Transmitter - Control	Post	6.16212e-05	9.15608e-05	230.057	0.673008	0.501618	Transmitter	LMEM	0.986844	NS
Streptococcus sanguinis	Transmitter - Control	Post	0.000360247	0.000540598	224.535	0.666387	0.505848	Transmitter	LMEM	0.986844	NS
Capnocytophaga leadbetteri	Transmitter - Control	Pre	-4.46155e-05	6.99683e-05	350.597	-0.637653	0.524116	Transmitter	LMEM	0.986844	NS
Brevibacterium luteolum	Transmitter - Control	Post	3.0717e-05	4.81893e-05	206.66	0.637424	0.524555	Transmitter	LMEM	0.986844	NS
Paracoccus aminophilus	Transmitter - Control	Post	-0.000116453	0.000185766	230.303	-0.626882	0.531357	Transmitter	LMEM	0.986844	NS
Corynebacterium aquatimens	Transmitter - Control	Post	-2.31116e-05	3.69803e-05	232.318	-0.624969	0.532605	Transmitter	LMEM	0.986844	NS
Streptococcus mutans	Transmitter - Control	Pre	0.00024475	0.000409107	350.636	0.598255	0.550056	Transmitter	LMEM	0.986844	NS
Psychrobacter faecalis	Transmitter - Control	Pre	3.39705e-05	5.80273e-05	350.636	0.585422	0.558641	Transmitter	LMEM	0.986844	NS
Psychrobacter phenylpyruvicus	Transmitter - Control	Post	-8.52734e-05	0.000146705	231.577	-0.581257	0.561633	Transmitter	LMEM	0.986844	NS
Psychrobacter sanguinis	Transmitter - Control	Post	0.000149396	0.000266598	225.333	0.56038	0.575777	Transmitter	LMEM	0.986844	NS
Staphylococcus haemolyticus	Transmitter - Control	Pre	-0.000565477	0.00100968	349.146	-0.560056	0.5758	Transmitter	LMEM	0.986844	NS
Enhydrobacter aerosaccus	Transmitter - Control	Pre	-0.00141614	0.00254957	346.803	-0.555441	0.578951	Transmitter	LMEM	0.986844	NS
Bifidobacterium longum	Transmitter - Control	Pre	-0.00020542	0.000371604	350.636	-0.552792	0.580758	Transmitter	LMEM	0.986844	NS
Chryseobacterium anthropi	Transmitter - Control	Post	-0.000826356	0.00149878	230.326	-0.551354	0.581925	Transmitter	LMEM	0.986844	NS
Leptotrichia shahii	Transmitter - Control	Pre	4.15176e-05	7.61757e-05	350.636	0.545023	0.586084	Transmitter	LMEM	0.986844	NS
Nesterenkonia lacusekhoensis	Transmitter - Control	Post	-0.000101441	0.000186131	211.051	-0.545	0.586329	Transmitter	LMEM	0.986844	NS
Bacillus longiquaesitum	Transmitter - Control	Pre	2.82185e-05	5.29718e-05	350.636	0.532708	0.594573	Transmitter	LMEM	0.986844	NS
Dolosigranulum pigrum	Transmitter - Control	Post	0.00050031	0.00094142	232.318	0.531442	0.59562	Transmitter	LMEM	0.986844	NS
Capnocytophaga sputigena	Transmitter - Control	Pre	3.77338e-05	7.12502e-05	350.636	0.529595	0.596728	Transmitter	LMEM	0.986844	NS
Haemophilus parainfluenzae	Transmitter - Control	Pre	0.000671633	0.00127476	347.74	0.526868	0.598621	Transmitter	LMEM	0.986844	NS
Acinetobacter schindleri	Transmitter - Control	Pre	-4.69312e-05	9.21512e-05	350.636	-0.509285	0.610873	Transmitter	LMEM	0.990789	NS
Faecalibacterium prausnitzii	Transmitter - Control	Post	-2.38668e-05	4.81575e-05	232.318	-0.495598	0.620647	Transmitter	LMEM	0.990789	NS
Corynebacterium imitans	Transmitter - Control	Post	-6.56467e-05	0.000132592	230.532	-0.495104	0.620998	Transmitter	LMEM	0.990789	NS
Prevotella nanceiensis	Transmitter - Control	Pre	3.92995e-05	8.02347e-05	350.636	0.489807	0.624577	Transmitter	LMEM	0.990789	NS
Granulicatella elegans	Transmitter - Control	Post	-0.000416165	0.000849556	227.158	-0.489862	0.624704	Transmitter	LMEM	0.990789	NS
Stenotrophomonas maltophilia	Transmitter - Control	Post	2.84198e-05	6.08767e-05	232.318	0.466843	0.64105	Transmitter	LMEM	0.990789	NS
Corynebacterium jeikeium	Transmitter - Control	Pre	-4.15886e-05	8.94266e-05	350.636	-0.465058	0.642178	Transmitter	LMEM	0.990789	NS
Sphingobacterium hotanense	Transmitter - Control	Pre	-2.33515e-05	5.15036e-05	350.636	-0.453395	0.650545	Transmitter	LMEM	0.994229	NS
Capnocytophaga leadbetteri	Transmitter - Control	Post	-2.4648e-05	5.56214e-05	232.277	-0.44314	0.658077	Transmitter	LMEM	0.996341	NS
Moraxella atlantae	Transmitter - Control	Pre	-0.000179021	0.000415636	287.136	-0.430715	0.666998	Transmitter	LMEM	1	NS
Anaerococcus murdochii	Transmitter - Control	Pre	3.49968e-05	8.75077e-05	350.636	0.399929	0.689452	Transmitter	LMEM	1	NS
Rothia dentocariosa	Transmitter - Control	Post	-9.08705e-05	0.000232576	223.611	-0.390713	0.696381	Transmitter	LMEM	1	NS
Megasphaera micronuciformis	Transmitter - Control	Pre	-4.18364e-05	0.000108161	293.938	-0.386798	0.699186	Transmitter	LMEM	1	NS
Leptotrichia hongkongensis	Transmitter - Control	Post	-1.35834e-05	3.53694e-05	232.318	-0.384042	0.701298	Transmitter	LMEM	1	NS
Corynebacterium kroppenstedtii	Transmitter - Control	Pre	-0.000285123	0.000746012	349.889	-0.382197	0.702547	Transmitter	LMEM	1	NS
Lactobacillus iners	Transmitter - Control	Pre	0.000147602	0.000393136	350.636	0.375449	0.707554	Transmitter	LMEM	1	NS
Prevotella melaninogenica	Transmitter - Control	Pre	-0.000266557	0.000738826	333.75	-0.360784	0.718489	Transmitter	LMEM	1	NS
Staphylococcus aureus	Transmitter - Control	Post	-0.000131568	0.000380916	232.318	-0.3454	0.730106	Transmitter	LMEM	1	NS
Finegoldia magna	Transmitter - Control	Pre	-0.00026283	0.000768514	350.1	-0.341998	0.732558	Transmitter	LMEM	1	NS
Gardnerella vaginalis	Transmitter - Control	Post	-0.000207416	0.000628666	231.812	-0.32993	0.741751	Transmitter	LMEM	1	NS
Prevotella melaninogenica	Transmitter - Control	Post	-0.000182536	0.000608839	219.619	-0.299811	0.764605	Transmitter	LMEM	1	NS
Paracoccus yeei	Transmitter - Control	Pre	0.000320052	0.00108967	341.23	0.293716	0.769153	Transmitter	LMEM	1	NS
Prevotella copri	Transmitter - Control	Pre	-2.90625e-05	0.000105579	350.511	-0.275269	0.783272	Transmitter	LMEM	1	NS
Corynebacterium glaucum	Transmitter - Control	Pre	-0.000285471	0.00105439	347.959	-0.270744	0.786749	Transmitter	LMEM	1	NS
Acinetobacter radioresistens	Transmitter - Control	Post	-7.18743e-06	2.76154e-05	232.318	-0.260269	0.794887	Transmitter	LMEM	1	NS
Collinsella aerofaciens	Transmitter - Control	Post	3.35248e-05	0.000136862	223.513	0.244953	0.806717	Transmitter	LMEM	1	NS
Flavobacterium nitratireducens	Transmitter - Control	Pre	-2.64566e-05	0.00010919	350.564	-0.242299	0.80869	Transmitter	LMEM	1	NS
Collinsella aerofaciens	Transmitter - Control	Pre	3.77426e-05	0.000167662	339.655	0.225111	0.822028	Transmitter	LMEM	1	NS
Leptotrichia shahii	Transmitter - Control	Post	-1.35668e-05	6.05463e-05	232.318	-0.224073	0.822897	Transmitter	LMEM	1	NS
Anaerococcus octavius	Transmitter - Control	Pre	-0.000209147	0.00094849	330.465	-0.220506	0.825613	Transmitter	LMEM	1	NS
Megasphaera micronuciformis	Transmitter - Control	Post	-1.91722e-05	9.32146e-05	197.85	-0.205678	0.837254	Transmitter	LMEM	1	NS
Corynebacterium aurimucosum	Transmitter - Control	Post	8.12493e-05	0.000398197	201.958	0.204043	0.838525	Transmitter	LMEM	1	NS
Staphylococcus aureus	Transmitter - Control	Pre	-9.32572e-05	0.000479245	350.636	-0.194592	0.845825	Transmitter	LMEM	1	NS
Empedobacter falsenii	Transmitter - Control	Pre	-0.000187914	0.000968387	343.51	-0.194048	0.846253	Transmitter	LMEM	1	NS
Dolosigranulum pigrum	Transmitter - Control	Pre	-0.00021154	0.00118444	350.636	-0.178599	0.858355	Transmitter	LMEM	1	NS
Streptococcus sanguinis	Transmitter - Control	Pre	0.000115968	0.000664005	341.12	0.174649	0.861459	Transmitter	LMEM	1	NS
Rothia dentocariosa	Transmitter - Control	Pre	-4.86029e-05	0.000284988	339.797	-0.170544	0.864684	Transmitter	LMEM	1	NS
Stenotrophomonas maltophilia	Transmitter - Control	Pre	-1.26718e-05	7.65914e-05	350.636	-0.165447	0.868688	Transmitter	LMEM	1	NS
Prevotella histicola	Transmitter - Control	Pre	-0.000162545	0.00112556	332.502	-0.144413	0.885262	Transmitter	LMEM	1	NS
Chryseobacterium anthropi	Transmitter - Control	Pre	-0.000257355	0.00187229	348.559	-0.137455	0.890751	Transmitter	LMEM	1	NS
Stenotrophomonas koreensis	Transmitter - Control	Pre	-1.50792e-05	0.000114277	348.255	-0.131953	0.895098	Transmitter	LMEM	1	NS
Aureimonas altamirensis	Transmitter - Control	Pre	7.78972e-05	0.000623667	350.636	0.124902	0.900673	Transmitter	LMEM	1	NS
Campylobacter concisus	Transmitter - Control	Pre	6.05583e-06	5.44711e-05	342.545	0.111175	0.911543	Transmitter	LMEM	1	NS
Streptococcus peroris	Transmitter - Control	Post	-0.000128392	0.00129231	216.791	-0.0993502	0.920952	Transmitter	LMEM	1	NS
Corynebacterium riegelii	Transmitter - Control	Post	2.66374e-05	0.000281177	231.413	0.0947355	0.924607	Transmitter	LMEM	1	NS
Staphylococcus haemolyticus	Transmitter - Control	Post	7.07646e-05	0.000806801	230.857	0.0877101	0.930183	Transmitter	LMEM	1	NS
Prevotella copri	Transmitter - Control	Post	7.29613e-06	8.39586e-05	232.188	0.0869016	0.930825	Transmitter	LMEM	1	NS
Sphingobacterium hotanense	Transmitter - Control	Post	-3.54675e-06	4.09363e-05	232.318	-0.0866408	0.931032	Transmitter	LMEM	1	NS
Enhydrobacter aerosaccus	Transmitter - Control	Post	-0.000170366	0.00205075	228.828	-0.0830752	0.933864	Transmitter	LMEM	1	NS
Peptostreptococcus stomatis	Transmitter - Control	Pre	-6.49517e-06	8.56257e-05	350.636	-0.0758553	0.939577	Transmitter	LMEM	1	NS
Corynebacterium durum	Transmitter - Control	Post	7.88397e-06	0.000117472	231.584	0.0671136	0.946549	Transmitter	LMEM	1	NS
Corynebacterium genitalium	Transmitter - Control	Pre	2.45567e-05	0.000374721	350.542	0.0655334	0.947787	Transmitter	LMEM	1	NS
Paracoccus aminophilus	Transmitter - Control	Pre	1.50161e-05	0.000232043	348.533	0.0647124	0.94844	Transmitter	LMEM	1	NS
Corynebacterium tuscaniense	Transmitter - Control	Pre	4.78193e-06	8.71203e-05	318.232	0.0548888	0.956262	Transmitter	LMEM	1	NS
Deinococcus radiodurans	Transmitter - Control	Pre	-7.1219e-06	0.000134017	350.636	-0.0531419	0.957649	Transmitter	LMEM	1	NS
Haemophilus influenzae	Transmitter - Control	Pre	5.99294e-05	0.00115776	350.636	0.0517633	0.958747	Transmitter	LMEM	1	NS
Rothia terrae	Transmitter - Control	Post	8.63839e-05	0.00175768	232.237	0.0491465	0.960845	Transmitter	LMEM	1	NS
Veillonella dispar	Transmitter - Control	Pre	1.09082e-05	0.000227322	312.878	0.0479856	0.961758	Transmitter	LMEM	1	NS
Paracoccus sphaerophysae	Transmitter - Control	Pre	-5.33925e-06	0.000137025	322.566	-0.0389654	0.968942	Transmitter	LMEM	1	NS
Corynebacterium durum	Transmitter - Control	Pre	4.9731e-06	0.00014739	349.912	0.033741	0.973103	Transmitter	LMEM	1	NS
Paracoccus chinensis	Transmitter - Control	Pre	-6.43876e-06	0.000254913	350.267	-0.0252586	0.979863	Transmitter	LMEM	1	NS
Brevibacterium pityocampae	Transmitter - Control	Pre	2.03247e-06	8.16153e-05	347.708	0.024903	0.980147	Transmitter	LMEM	1	NS
Oribacterium sinus	Transmitter - Control	Pre	9.34651e-07	5.61991e-05	350.636	0.0166311	0.98674	Transmitter	LMEM	1	NS
Anaerococcus prevotii	Transmitter - Control	Pre	2.08813e-05	0.00142702	294.169	0.0146328	0.988335	Transmitter	LMEM	1	NS
Rothia mucilaginosa	Transmitter - Control	Pre	-2.47797e-05	0.0025604	346.739	-0.00967807	0.992284	Transmitter	LMEM	1	NS
Skermanella aerolata	Transmitter - Control	Post	2.80717e-06	0.000529971	232.318	0.00529684	0.995778	Transmitter	LMEM	1	NS
Sphingobium yanoikuyae	Transmitter - Control	Pre	-2.8006e-06	0.000536345	350.636	-0.00522165	0.995837	Transmitter	LMEM	1	NS
Corynebacterium pseudogenitalium	Transmitter - Control	Post	9.86605e-09	4.80781e-05	232.228	0.000205209	0.999836	Transmitter	LMEM	1	NS
