# Supplementary material for: Maternal HIV infection and the milk microbiome
Source: Microbiome. 2024 Sep 28;12:182. doi: 10.1186/s40168-024-01843-8 (PMC11439335; doi:10.1186/s40168-024-01843-8)
Supplement: Supplementary file 12 — Supplementary Material 11: Table S7. Sensitivity analyses stratifying by mode of transmission (stratified-), limiting the samples to the time point closest but prior to (immediate pre-sample) and closest but following (immediate post-sample) the transmission event (at transmission-), evaluating the PROMISE early mucosal transmission cases alone (EMT-), and the PROMISE breast milk transmission cases alone (BMT-). ‘adiv’ denotes that alpha diversity metrics are shown on that tab for the noted comparison. [file 40168_2024_1843_MOESM11_ESM.xlsx]

## Sheet: stratified - adiv
contrast	Timepoint2	estimate	SE	df	t.ratio	p.value	alpha_metric	metadata_variable	padj	dir
BreastMilk - Control	Pre	4.97466	4.12186	211	1.2069	0.228823	Observed	ModeOfTransmission	0.427835	NS
BreastMilk - Control	Pre	0.217734	0.118234	211	1.84155	0.0669445	Shannon	ModeOfTransmission	0.427835	NS
BreastMilk - Control	Post	0.0687992	0.144525	211	0.476036	0.634542	Shannon	ModeOfTransmission	0.780974	NS
BreastMilk - Control	Pre	0.0414075	0.0305313	211	1.35623	0.176476	Simpson	ModeOfTransmission	0.427835	NS
BreastMilk - Control	Post	0.0371001	0.0373204	211	0.994098	0.321314	Simpson	ModeOfTransmission	0.467366	NS
EarlyMucosal - Control	Post	0.00520442	0.0421866	211	0.123367	0.901934	Simpson	ModeOfTransmission	0.93333	NS
EarlyMucosal - Control	Post	-0.0136831	0.16337	211	-0.0837552	0.93333	Shannon	ModeOfTransmission	0.93333	NS
EarlyMucosal - Control	Pre	-0.0160151	0.0577883	211	-0.277133	0.781949	Simpson	ModeOfTransmission	0.893656	NS
EarlyMucosal - Control	Pre	-0.20101	0.223788	211	-0.898213	0.370096	Shannon	ModeOfTransmission	0.493461	NS
EarlyMucosal - Control	Post	-6.33333	5.69536	211	-1.11202	0.267397	Observed	ModeOfTransmission	0.427835	NS
BreastMilk - Control	Post	-7.5	5.03841	211	-1.48856	0.138095	Observed	ModeOfTransmission	0.427835	NS
EarlyMucosal - Control	Pre	-10.0439	7.80167	211	-1.2874	0.199366	Observed	ModeOfTransmission	0.427835	NS

## Sheet: stratified - genus
Genus	contrast	Strata	Estimate	SE	df	t.ratio	p.value	metadata_variable	model	padj	dir
Rothia	BreastMilk - Control	Pre	0.0308883	0.0116112	109.566	2.66022	0.00898114	ModeOfTransmission	LMEM	0.10478	NS
Staphylococcus	BreastMilk - Control	Pre	-0.0784442	0.034741	110.444	-2.25797	0.0259129	ModeOfTransmission	LMEM	0.226738	NS
Staphylococcus	EarlyMucosal - Control	Pre	0.143693	0.0653366	171.532	2.19928	0.0291959	ModeOfTransmission	LMEM	0.235813	NS
Veillonella	BreastMilk - Control	Post	0.0441632	0.0205106	132.963	2.15319	0.0331079	ModeOfTransmission	LMEM	0.238708	NS
Kocuria	EarlyMucosal - Control	Post	0.0305806	0.0148455	94.0925	2.05992	0.0421679	ModeOfTransmission	LMEM	0.276727	NS
Schaalia	BreastMilk - Control	Pre	0.00535236	0.00289469	106.257	1.84903	0.0672337	ModeOfTransmission	LMEM	0.392197	NS
Prevotella	EarlyMucosal - Control	Post	-0.0114788	0.00709097	78.6543	-1.6188	0.109495	ModeOfTransmission	LMEM	0.552891	NS
Rothia	EarlyMucosal - Control	Pre	-0.0347662	0.0216755	170.544	-1.60394	0.110578	ModeOfTransmission	LMEM	0.552891	NS
Schaalia	BreastMilk - Control	Post	0.00445539	0.00347477	140.11	1.28221	0.201886	ModeOfTransmission	LMEM	0.921652	NS
Neisseria	BreastMilk - Control	Pre	0.00789237	0.00687298	110.682	1.14832	0.253313	ModeOfTransmission	LMEM	0.9505	NS
Veillonella	BreastMilk - Control	Pre	0.0181167	0.0175296	97.8573	1.03349	0.303922	ModeOfTransmission	LMEM	0.9505	NS
Acinetobacter	EarlyMucosal - Control	Post	0.00687579	0.00678979	96.8386	1.01267	0.313743	ModeOfTransmission	LMEM	0.9505	NS
Streptococcus	EarlyMucosal - Control	Post	-0.0611438	0.0641348	95.6433	-0.953363	0.34281	ModeOfTransmission	LMEM	0.9505	NS
Bifidobacterium	EarlyMucosal - Control	Post	-0.0198466	0.0212057	98.7352	-0.93591	0.351603	ModeOfTransmission	LMEM	0.9505	NS
Bifidobacterium	BreastMilk - Control	Post	-0.0169167	0.0186503	141.516	-0.907047	0.365924	ModeOfTransmission	LMEM	0.9505	NS
Haemophilus	BreastMilk - Control	Pre	0.00244963	0.00270678	110.943	0.904999	0.367427	ModeOfTransmission	LMEM	0.9505	NS
Prevotella	BreastMilk - Control	Post	-0.00482372	0.00568454	122.079	-0.848569	0.397782	ModeOfTransmission	LMEM	0.9505	NS
Veillonella	EarlyMucosal - Control	Pre	-0.0244059	0.0307889	150.514	-0.792686	0.429209	ModeOfTransmission	LMEM	0.9505	NS
Bifidobacterium	BreastMilk - Control	Pre	-0.0120988	0.0153253	109.928	-0.789465	0.43154	ModeOfTransmission	LMEM	0.9505	NS
Corynebacterium	EarlyMucosal - Control	Post	0.0113212	0.015109	88.9176	0.7493	0.455654	ModeOfTransmission	LMEM	0.9505	NS
Gemella	EarlyMucosal - Control	Post	0.00610227	0.00869633	92.4171	0.701707	0.484626	ModeOfTransmission	LMEM	0.9505	NS
Staphylococcus	BreastMilk - Control	Post	-0.0292715	0.0423792	141.531	-0.690703	0.490884	ModeOfTransmission	LMEM	0.9505	NS
Neisseria	BreastMilk - Control	Post	-0.00571314	0.00839397	141.51	-0.680624	0.497222	ModeOfTransmission	LMEM	0.9505	NS
Veillonella	EarlyMucosal - Control	Post	-0.0163781	0.024672	85.8419	-0.663833	0.508576	ModeOfTransmission	LMEM	0.9505	NS
Limosilactobacillus	BreastMilk - Control	Pre	-0.00421275	0.00642962	94.5019	-0.655211	0.513924	ModeOfTransmission	LMEM	0.9505	NS
Haemophilus	BreastMilk - Control	Post	-0.0021658	0.00331031	141.46	-0.654259	0.514007	ModeOfTransmission	LMEM	0.9505	NS
Rothia	BreastMilk - Control	Post	0.00896787	0.0141083	141.467	0.635643	0.526036	ModeOfTransmission	LMEM	0.9505	NS
Prevotella	EarlyMucosal - Control	Pre	-0.00536587	0.0084632	131.998	-0.634023	0.527163	ModeOfTransmission	LMEM	0.9505	NS
Bifidobacterium	EarlyMucosal - Control	Pre	-0.017937	0.0286922	170.972	-0.625151	0.532706	ModeOfTransmission	LMEM	0.9505	NS
Acinetobacter	BreastMilk - Control	Post	0.00370079	0.00592211	141.175	0.62491	0.533039	ModeOfTransmission	LMEM	0.9505	NS
Rothia	EarlyMucosal - Control	Post	0.00997704	0.0160769	98.2397	0.620583	0.536311	ModeOfTransmission	LMEM	0.9505	NS
Acinetobacter	BreastMilk - Control	Pre	0.00289825	0.00489485	108.487	0.592101	0.555015	ModeOfTransmission	LMEM	0.9505	NS
Limosilactobacillus	EarlyMucosal - Control	Post	0.00536847	0.00908773	82.9167	0.590738	0.556303	ModeOfTransmission	LMEM	0.9505	NS
Haemophilus	EarlyMucosal - Control	Post	-0.00217433	0.00373776	100.235	-0.581721	0.562061	ModeOfTransmission	LMEM	0.9505	NS
Limosilactobacillus	EarlyMucosal - Control	Pre	-0.00646241	0.0111408	143.553	-0.580068	0.562778	ModeOfTransmission	LMEM	0.9505	NS
Staphylococcus	EarlyMucosal - Control	Post	0.0274504	0.0480237	99.4746	0.571602	0.568881	ModeOfTransmission	LMEM	0.9505	NS
Kocuria	BreastMilk - Control	Post	-0.00649056	0.0127978	140.053	-0.507163	0.612838	ModeOfTransmission	LMEM	0.9505	NS
Prevotella	BreastMilk - Control	Pre	-0.00243429	0.00498388	89.2589	-0.488433	0.626441	ModeOfTransmission	LMEM	0.9505	NS
Gemella	BreastMilk - Control	Pre	-0.00301278	0.00623377	104.625	-0.4833	0.629893	ModeOfTransmission	LMEM	0.9505	NS
Granulicatella	EarlyMucosal - Control	Pre	-0.00246791	0.00516125	153.219	-0.478161	0.633217	ModeOfTransmission	LMEM	0.9505	NS
Corynebacterium	EarlyMucosal - Control	Pre	-0.00859064	0.0192066	156.952	-0.447275	0.655293	ModeOfTransmission	LMEM	0.9505	NS
Limosilactobacillus	BreastMilk - Control	Post	0.00315302	0.00744933	129.104	0.423263	0.672808	ModeOfTransmission	LMEM	0.9505	NS
Neisseria	EarlyMucosal - Control	Post	-0.00400424	0.00949612	99.8311	-0.421671	0.674172	ModeOfTransmission	LMEM	0.9505	NS
Schaalia	EarlyMucosal - Control	Pre	0.00212086	0.00528902	165.826	0.400992	0.688942	ModeOfTransmission	LMEM	0.951828	NS
Granulicatella	BreastMilk - Control	Pre	0.00107013	0.00292176	99.2174	0.366262	0.714949	ModeOfTransmission	LMEM	0.954471	NS
Gemella	BreastMilk - Control	Post	-0.00242282	0.00744356	139.054	-0.325492	0.745298	ModeOfTransmission	LMEM	0.954471	NS
Kocuria	BreastMilk - Control	Pre	0.00335378	0.0106647	106.161	0.314475	0.753778	ModeOfTransmission	LMEM	0.954471	NS
Streptococcus	BreastMilk - Control	Post	0.0169509	0.0556536	140.77	0.304578	0.761137	ModeOfTransmission	LMEM	0.954471	NS
Granulicatella	BreastMilk - Control	Post	-0.000902111	0.00343228	134.378	-0.262831	0.793083	ModeOfTransmission	LMEM	0.954471	NS
Kocuria	EarlyMucosal - Control	Pre	-0.00504068	0.0194756	165.675	-0.25882	0.796095	ModeOfTransmission	LMEM	0.954471	NS
Streptococcus	BreastMilk - Control	Pre	0.011347	0.0461648	107.506	0.245793	0.806311	ModeOfTransmission	LMEM	0.954471	NS
Gemella	EarlyMucosal - Control	Pre	0.00273326	0.011291	163.149	0.242073	0.809027	ModeOfTransmission	LMEM	0.954471	NS
Corynebacterium	BreastMilk - Control	Post	-0.00250338	0.0127374	136.243	-0.196538	0.844482	ModeOfTransmission	LMEM	0.961273	NS
Haemophilus	EarlyMucosal - Control	Pre	-0.000879794	0.00511567	171.997	-0.17198	0.863655	ModeOfTransmission	LMEM	0.961273	NS
Granulicatella	EarlyMucosal - Control	Post	0.000633104	0.00410511	87.0817	0.154223	0.87779	ModeOfTransmission	LMEM	0.961273	NS
Acinetobacter	EarlyMucosal - Control	Pre	-0.00115339	0.00906651	169.141	-0.127215	0.898922	ModeOfTransmission	LMEM	0.961273	NS
Neisseria	EarlyMucosal - Control	Pre	-0.00141152	0.0129552	171.765	-0.108954	0.913366	ModeOfTransmission	LMEM	0.961273	NS
Streptococcus	EarlyMucosal - Control	Pre	-0.00769841	0.0849703	167.74	-0.0906012	0.927918	ModeOfTransmission	LMEM	0.961273	NS
Schaalia	EarlyMucosal - Control	Post	0.000289026	0.00402892	94.1997	0.0717378	0.942963	ModeOfTransmission	LMEM	0.961273	NS
Corynebacterium	BreastMilk - Control	Pre	-0.000159655	0.0107806	101.162	-0.0148094	0.988213	ModeOfTransmission	LMEM	0.988213	NS

## Sheet: stratified - species
Species	contrast	Strata	Estimate	SE	df	t.ratio	p.value	metadata_variable	model	padj	dir
Gardnerella vaginalis	EarlyMucosal - Control	Pre	0.00147543	0.000232163	161.75	6.35513	2.03028e-09	ModeOfTransmission	LMEM	9.37988e-07	up
Actinomyces graevenitzii	EarlyMucosal - Control	Pre	0.00653039	0.00118929	172.171	5.491	1.41355e-07	ModeOfTransmission	LMEM	2.17686e-05	up
Anaerococcus octavius	EarlyMucosal - Control	Post	0.00703609	0.00173218	100.415	4.06199	9.66242e-05	ModeOfTransmission	LMEM	0.00892808	up
Finegoldia magna	EarlyMucosal - Control	Post	0.0074916	0.00191108	100.172	3.92008	0.0001621	ModeOfTransmission	LMEM	0.0124817	up
Anaerococcus provenciensis	EarlyMucosal - Control	Post	0.000746246	0.000201863	100.583	3.69679	0.000355758	ModeOfTransmission	LMEM	0.0234801	up
Oribacterium sinus	BreastMilk - Control	Post	0.00036886	0.000121153	141.391	3.04457	0.0027797	ModeOfTransmission	LMEM	0.142691	NS
Acinetobacter baumannii	EarlyMucosal - Control	Post	0.00495184	0.00164206	100.593	3.01563	0.00324681	ModeOfTransmission	LMEM	0.150003	NS
Aeromicrobium tamlense	BreastMilk - Control	Post	0.000705864	0.000243592	141.509	2.89773	0.00435749	ModeOfTransmission	LMEM	0.167763	NS
Empedobacter falsenii	BreastMilk - Control	Post	0.00115658	0.0004801	141.066	2.40903	0.0172852	ModeOfTransmission	LMEM	0.412814	NS
Aureimonas altamirensis	BreastMilk - Control	Pre	0.000178617	7.42831e-05	109.484	2.40455	0.0178707	ModeOfTransmission	LMEM	0.412814	NS
Dolosigranulum pigrum	EarlyMucosal - Control	Post	0.00497392	0.00213747	100.495	2.32701	0.0219709	ModeOfTransmission	LMEM	0.461389	NS
Psychrobacter phenylpyruvicus	BreastMilk - Control	Pre	0.000529117	0.000233748	109.941	2.26362	0.0255605	ModeOfTransmission	LMEM	0.492341	NS
Lautropia mirabilis	EarlyMucosal - Control	Post	0.00053425	0.000238554	95.3747	2.23953	0.0274444	ModeOfTransmission	LMEM	0.507173	NS
Paracoccus yeei	BreastMilk - Control	Pre	0.000632547	0.000329296	111.164	1.92091	0.0573045	ModeOfTransmission	LMEM	0.778667	NS
Kocuria rosea	BreastMilk - Control	Pre	0.000131441	7.5891e-05	110.892	1.73197	0.0860599	ModeOfTransmission	LMEM	0.946659	NS
Paracoccus sphaerophysae	BreastMilk - Control	Post	-0.000131707	7.77006e-05	141.391	-1.69505	0.0922667	ModeOfTransmission	LMEM	0.988817	NS
Lactobacillus iners	BreastMilk - Control	Pre	0.000314265	0.000186141	110.434	1.68831	0.094173	ModeOfTransmission	LMEM	0.988817	NS
Acinetobacter baumannii	BreastMilk - Control	Pre	0.00195776	0.00118974	111.164	1.64554	0.102682	ModeOfTransmission	LMEM	1	NS
Corynebacterium aquatimens	BreastMilk - Control	Pre	6.25404e-05	3.81227e-05	110.599	1.6405	0.103742	ModeOfTransmission	LMEM	1	NS
Rothia mucilaginosa	BreastMilk - Control	Post	-0.0083452	0.00510498	141.533	-1.63472	0.104331	ModeOfTransmission	LMEM	1	NS
Rothia dentocariosa	BreastMilk - Control	Pre	0.000463844	0.000290775	97.5979	1.5952	0.113901	ModeOfTransmission	LMEM	1	NS
Corynebacterium aurimucosum	EarlyMucosal - Control	Post	0.000852485	0.000537559	90.0932	1.58584	0.116278	ModeOfTransmission	LMEM	1	NS
Corynebacterium imitans	BreastMilk - Control	Pre	0.000340453	0.00021662	111.164	1.57166	0.118871	ModeOfTransmission	LMEM	1	NS
Bifidobacterium bifidum	BreastMilk - Control	Pre	-0.000603438	0.000403862	111.164	-1.49417	0.137965	ModeOfTransmission	LMEM	1	NS
Corynebacterium durum	EarlyMucosal - Control	Post	0.000485857	0.000327813	100.593	1.48212	0.141435	ModeOfTransmission	LMEM	1	NS
Leptotrichia shahii	BreastMilk - Control	Pre	7.1114e-05	5.08398e-05	110.832	1.39879	0.164669	ModeOfTransmission	LMEM	1	NS
Prevotella salivae	BreastMilk - Control	Post	-0.000314408	0.000231403	137.27	-1.3587	0.17647	ModeOfTransmission	LMEM	1	NS
Paracoccus sphaerophysae	EarlyMucosal - Control	Post	-0.000118038	8.75803e-05	100.593	-1.34777	0.18076	ModeOfTransmission	LMEM	1	NS
Capnocytophaga sputigena	EarlyMucosal - Control	Post	0.000160559	0.000119281	99.0789	1.34605	0.181358	ModeOfTransmission	LMEM	1	NS
Prevotella melaninogenica	BreastMilk - Control	Post	-0.00184342	0.0014027	141.529	-1.31419	0.190908	ModeOfTransmission	LMEM	1	NS
Prevotella histicola	EarlyMucosal - Control	Post	-0.00291744	0.00222166	87.6194	-1.31318	0.192552	ModeOfTransmission	LMEM	1	NS
Haemophilus influenzae	BreastMilk - Control	Post	-0.0003583	0.000274122	141.426	-1.30708	0.193306	ModeOfTransmission	LMEM	1	NS
Corynebacterium tuscaniense	BreastMilk - Control	Post	-0.00016175	0.000128749	140.85	-1.25632	0.21108	ModeOfTransmission	LMEM	1	NS
Haemophilus parainfluenzae	BreastMilk - Control	Post	-0.00345732	0.00278712	141.513	-1.24046	0.216856	ModeOfTransmission	LMEM	1	NS
Campylobacter concisus	EarlyMucosal - Control	Post	-0.000149931	0.000120647	94.3025	-1.24273	0.21705	ModeOfTransmission	LMEM	1	NS
Veillonella dispar	BreastMilk - Control	Post	-0.000666228	0.000556717	135.215	-1.19671	0.233514	ModeOfTransmission	LMEM	1	NS
Psychrobacter sanguinis	BreastMilk - Control	Pre	0.000273911	0.000229065	111.009	1.19578	0.23433	ModeOfTransmission	LMEM	1	NS
Prevotella nanceiensis	BreastMilk - Control	Post	-0.000206658	0.000173681	141.391	-1.18987	0.23609	ModeOfTransmission	LMEM	1	NS
Streptococcus peroris	BreastMilk - Control	Pre	-0.00336536	0.00283909	106.061	-1.18537	0.238522	ModeOfTransmission	LMEM	1	NS
Brevibacterium luteolum	BreastMilk - Control	Post	0.000161097	0.000138072	134.635	1.16677	0.245368	ModeOfTransmission	LMEM	1	NS
Haemophilus influenzae	EarlyMucosal - Control	Post	-0.0003583	0.000309229	100.427	-1.15869	0.249332	ModeOfTransmission	LMEM	1	NS
Brevibacterium luteolum	BreastMilk - Control	Pre	-0.000135117	0.000117446	99.4737	-1.15046	0.252713	ModeOfTransmission	LMEM	1	NS
Corynebacterium appendicis	BreastMilk - Control	Post	-0.00124033	0.00109666	140.574	-1.13101	0.259975	ModeOfTransmission	LMEM	1	NS
Megasphaera micronuciformis	EarlyMucosal - Control	Post	-0.000314201	0.000276884	76.3352	-1.13477	0.26002	ModeOfTransmission	LMEM	1	NS
Prevotella salivae	EarlyMucosal - Control	Post	-0.000306831	0.000273108	90.0637	-1.12348	0.264219	ModeOfTransmission	LMEM	1	NS
Corynebacterium glaucum	BreastMilk - Control	Post	-0.00275887	0.00250116	141.393	-1.10304	0.271885	ModeOfTransmission	LMEM	1	NS
Corynebacterium aurimucosum	BreastMilk - Control	Pre	-0.000419889	0.000384165	102.361	-1.09299	0.276963	ModeOfTransmission	LMEM	1	NS
Streptococcus sanguinis	BreastMilk - Control	Pre	0.00131818	0.00121689	107.528	1.08324	0.281127	ModeOfTransmission	LMEM	1	NS
Leptotrichia hongkongensis	BreastMilk - Control	Post	-6.47355e-05	6.03304e-05	141.391	-1.07302	0.285092	ModeOfTransmission	LMEM	1	NS
Granulicatella elegans	EarlyMucosal - Control	Post	0.00161245	0.00152866	97.8927	1.05482	0.294105	ModeOfTransmission	LMEM	1	NS
Prevotella nanceiensis	EarlyMucosal - Control	Pre	0.000282764	0.000268723	172.171	1.05225	0.294159	ModeOfTransmission	LMEM	1	NS
Campylobacter concisus	BreastMilk - Control	Post	-0.000109393	0.000104098	140.162	-1.05087	0.295129	ModeOfTransmission	LMEM	1	NS
Tepidiphilus succinatimandens	BreastMilk - Control	Pre	-0.000120402	0.000114953	110.557	-1.0474	0.297201	ModeOfTransmission	LMEM	1	NS
Enhydrobacter aerosaccus	BreastMilk - Control	Pre	0.000824909	0.000804153	110.534	1.02581	0.30722	ModeOfTransmission	LMEM	1	NS
Capnocytophaga sputigena	BreastMilk - Control	Pre	8.784e-05	8.6244e-05	110.171	1.01851	0.310669	ModeOfTransmission	LMEM	1	NS
Capnocytophaga leadbetteri	BreastMilk - Control	Post	-0.000120478	0.000118717	141.391	-1.01484	0.311916	ModeOfTransmission	LMEM	1	NS
Prevotella melaninogenica	EarlyMucosal - Control	Post	-0.00156422	0.00158906	99.5379	-0.984372	0.327319	ModeOfTransmission	LMEM	1	NS
Aureimonas altamirensis	BreastMilk - Control	Post	-8.84054e-05	9.02275e-05	141.451	-0.979806	0.328855	ModeOfTransmission	LMEM	1	NS
Corynebacterium appendicis	EarlyMucosal - Control	Post	-0.00120919	0.00126632	95.1719	-0.954886	0.342055	ModeOfTransmission	LMEM	1	NS
Megamonas funiformis	BreastMilk - Control	Pre	-8.8351e-05	9.37013e-05	111.164	-0.942901	0.347776	ModeOfTransmission	LMEM	1	NS
Psychrobacter sanguinis	BreastMilk - Control	Post	-0.00026117	0.000280242	141.442	-0.931945	0.352953	ModeOfTransmission	LMEM	1	NS
Streptococcus mutans	BreastMilk - Control	Pre	0.000675138	0.000734872	111.073	0.918716	0.360235	ModeOfTransmission	LMEM	1	NS
Corynebacterium aurimucosum	EarlyMucosal - Control	Pre	-0.000623918	0.000688191	159.17	-0.906606	0.365986	ModeOfTransmission	LMEM	1	NS
Corynebacterium glaucum	EarlyMucosal - Control	Post	-0.00258831	0.00285606	97.7696	-0.906255	0.367029	ModeOfTransmission	LMEM	1	NS
Corynebacterium durum	BreastMilk - Control	Post	-0.000261135	0.000290833	141.391	-0.897885	0.370773	ModeOfTransmission	LMEM	1	NS
Streptococcus sanguinis	EarlyMucosal - Control	Post	0.00148452	0.00169052	95.6688	0.878144	0.382066	ModeOfTransmission	LMEM	1	NS
Collinsella aerofaciens	BreastMilk - Control	Post	-0.000238408	0.00027502	141.465	-0.866874	0.387479	ModeOfTransmission	LMEM	1	NS
Prevotella histicola	BreastMilk - Control	Post	-0.00159472	0.00186208	134.953	-0.856417	0.393285	ModeOfTransmission	LMEM	1	NS
Bifidobacterium bifidum	EarlyMucosal - Control	Pre	-0.000633049	0.000765144	172.171	-0.82736	0.409178	ModeOfTransmission	LMEM	1	NS
Leptotrichia hongkongensis	EarlyMucosal - Control	Post	-5.5922e-05	6.80016e-05	100.593	-0.822363	0.412815	ModeOfTransmission	LMEM	1	NS
Corynebacterium appendicis	BreastMilk - Control	Pre	0.00074551	0.000910954	107.106	0.818384	0.414955	ModeOfTransmission	LMEM	1	NS
Rothia terrae	BreastMilk - Control	Pre	-0.00358121	0.00448435	110.367	-0.798602	0.426237	ModeOfTransmission	LMEM	1	NS
Deinococcus radiodurans	BreastMilk - Control	Post	-0.000113626	0.000142869	141.391	-0.795315	0.427763	ModeOfTransmission	LMEM	1	NS
Corynebacterium tuscaniense	EarlyMucosal - Control	Post	-0.000116742	0.000148238	95.8513	-0.787527	0.432917	ModeOfTransmission	LMEM	1	NS
Corynebacterium aquatimens	BreastMilk - Control	Post	-3.42836e-05	4.65397e-05	141.52	-0.736652	0.462553	ModeOfTransmission	LMEM	1	NS
Brevibacterium pityocampae	EarlyMucosal - Control	Post	-0.000157494	0.000218623	98.98	-0.720389	0.472983	ModeOfTransmission	LMEM	1	NS
Nesterenkonia lacusekhoensis	BreastMilk - Control	Pre	-0.000329545	0.000460501	100.658	-0.715624	0.47588	ModeOfTransmission	LMEM	1	NS
Streptococcus sanguinis	EarlyMucosal - Control	Pre	-0.00159941	0.00224008	167.772	-0.713998	0.476221	ModeOfTransmission	LMEM	1	NS
Streptococcus mutans	BreastMilk - Control	Post	-0.000642316	0.000899377	141.423	-0.714179	0.476294	ModeOfTransmission	LMEM	1	NS
Deinococcus radiodurans	EarlyMucosal - Control	Post	-0.000114796	0.000161035	100.593	-0.712859	0.477583	ModeOfTransmission	LMEM	1	NS
Leptotrichia shahii	EarlyMucosal - Control	Post	-4.9205e-05	7.02211e-05	100.061	-0.700715	0.485107	ModeOfTransmission	LMEM	1	NS
Corynebacterium pseudogenitalium	BreastMilk - Control	Pre	4.44649e-05	6.35301e-05	111.064	0.699902	0.485452	ModeOfTransmission	LMEM	1	NS
Collinsella aerofaciens	EarlyMucosal - Control	Post	-0.000215633	0.000310578	100.204	-0.694295	0.489104	ModeOfTransmission	LMEM	1	NS
Corynebacterium kroppenstedtii	BreastMilk - Control	Post	-0.00117825	0.0017097	141.509	-0.689158	0.491852	ModeOfTransmission	LMEM	1	NS
Staphylococcus haemolyticus	BreastMilk - Control	Pre	-0.000881678	0.0012937	109.771	-0.681517	0.49698	ModeOfTransmission	LMEM	1	NS
Granulicatella elegans	BreastMilk - Control	Post	-0.000907941	0.00133943	141.414	-0.677858	0.498969	ModeOfTransmission	LMEM	1	NS
Paracoccus chinensis	BreastMilk - Control	Post	-0.000384071	0.000567605	141.486	-0.676652	0.499731	ModeOfTransmission	LMEM	1	NS
Corynebacterium sputi	BreastMilk - Control	Pre	5.34222e-05	7.92895e-05	82.4062	0.673761	0.502349	ModeOfTransmission	LMEM	1	NS
Streptococcus peroris	EarlyMucosal - Control	Pre	-0.00345661	0.00518177	165.514	-0.667071	0.505655	ModeOfTransmission	LMEM	1	NS
Chryseobacterium anthropi	EarlyMucosal - Control	Post	-0.000371979	0.00056295	100.593	-0.660767	0.510272	ModeOfTransmission	LMEM	1	NS
Megasphaera micronuciformis	BreastMilk - Control	Post	-0.000144344	0.000219055	117.498	-0.65894	0.511224	ModeOfTransmission	LMEM	1	NS
Corynebacterium jeikeium	EarlyMucosal - Control	Post	-5.16742e-05	7.8436e-05	100.593	-0.658807	0.511525	ModeOfTransmission	LMEM	1	NS
Paracoccus yeei	EarlyMucosal - Control	Post	0.000296442	0.00045449	100.593	0.652252	0.515726	ModeOfTransmission	LMEM	1	NS
Corynebacterium jeikeium	BreastMilk - Control	Pre	-3.69503e-05	5.68299e-05	111.164	-0.650191	0.516911	ModeOfTransmission	LMEM	1	NS
Paracoccus chinensis	EarlyMucosal - Control	Post	-0.00041618	0.000641468	100.049	-0.648793	0.517959	ModeOfTransmission	LMEM	1	NS
Streptococcus mutans	EarlyMucosal - Control	Post	-0.000644779	0.00101447	100.445	-0.635579	0.526496	ModeOfTransmission	LMEM	1	NS
Chryseobacterium anthropi	BreastMilk - Control	Post	-0.000317016	0.000499445	141.391	-0.634737	0.526626	ModeOfTransmission	LMEM	1	NS
Bifidobacterium breve	BreastMilk - Control	Pre	-8.79779e-05	0.000139106	101.999	-0.632451	0.528508	ModeOfTransmission	LMEM	1	NS
Staphylococcus aureus	EarlyMucosal - Control	Post	0.000403373	0.000647353	100.304	0.623112	0.534625	ModeOfTransmission	LMEM	1	NS
Corynebacterium aquatimens	EarlyMucosal - Control	Post	-3.26649e-05	5.26817e-05	99.705	-0.620043	0.536644	ModeOfTransmission	LMEM	1	NS
Bifidobacterium bifidum	BreastMilk - Control	Post	-0.0003034	0.000494526	141.391	-0.613517	0.54052	ModeOfTransmission	LMEM	1	NS
Brevibacterium luteolum	EarlyMucosal - Control	Pre	-0.000123587	0.000207695	153.72	-0.595043	0.55269	ModeOfTransmission	LMEM	1	NS
Corynebacterium genitalium	EarlyMucosal - Control	Post	-0.000609962	0.00103271	100.067	-0.590642	0.556092	ModeOfTransmission	LMEM	1	NS
Actinomyces graevenitzii	BreastMilk - Control	Post	-0.000451783	0.00076866	141.391	-0.587755	0.557634	ModeOfTransmission	LMEM	1	NS
Granulicatella elegans	EarlyMucosal - Control	Pre	-0.00119551	0.00205598	170.223	-0.581481	0.561685	ModeOfTransmission	LMEM	1	NS
Brevibacterium pityocampae	BreastMilk - Control	Post	-0.00011187	0.000192491	141.53	-0.581174	0.562048	ModeOfTransmission	LMEM	1	NS
Megamonas funiformis	EarlyMucosal - Control	Pre	-0.00010219	0.000177523	172.171	-0.575645	0.565607	ModeOfTransmission	LMEM	1	NS
Tepidiphilus succinatimandens	EarlyMucosal - Control	Pre	-0.000120402	0.000216418	171.645	-0.556339	0.578704	ModeOfTransmission	LMEM	1	NS
Corynebacterium jeikeium	BreastMilk - Control	Post	3.86038e-05	6.95878e-05	141.391	0.554749	0.579943	ModeOfTransmission	LMEM	1	NS
Dolosigranulum pigrum	BreastMilk - Control	Pre	0.000843346	0.00154846	111.104	0.544634	0.587097	ModeOfTransmission	LMEM	1	NS
Bifidobacterium breve	BreastMilk - Control	Post	-8.90867e-05	0.000164768	136.986	-0.54068	0.589606	ModeOfTransmission	LMEM	1	NS
Empedobacter falsenii	EarlyMucosal - Control	Pre	-0.000395769	0.000734387	168.734	-0.538912	0.590658	ModeOfTransmission	LMEM	1	NS
Anaerococcus provenciensis	BreastMilk - Control	Post	9.58654e-05	0.000179083	141.393	0.535313	0.593274	ModeOfTransmission	LMEM	1	NS
Aureimonas altamirensis	EarlyMucosal - Control	Post	-5.49187e-05	0.000102868	98.128	-0.533876	0.594635	ModeOfTransmission	LMEM	1	NS
Peptostreptococcus stomatis	BreastMilk - Control	Post	-3.91679e-05	7.36767e-05	141.411	-0.531619	0.595824	ModeOfTransmission	LMEM	1	NS
Bifidobacterium bifidum	EarlyMucosal - Control	Post	-0.000296326	0.000557406	100.593	-0.531616	0.596164	ModeOfTransmission	LMEM	1	NS
Oribacterium sinus	EarlyMucosal - Control	Post	-7.13176e-05	0.000136558	100.593	-0.52225	0.602644	ModeOfTransmission	LMEM	1	NS
Peptostreptococcus stomatis	EarlyMucosal - Control	Post	4.33549e-05	8.30812e-05	100.504	0.521838	0.602931	ModeOfTransmission	LMEM	1	NS
Rothia dentocariosa	BreastMilk - Control	Post	-0.00017629	0.000339963	132.683	-0.518556	0.604934	ModeOfTransmission	LMEM	1	NS
Anaerococcus prevotii	EarlyMucosal - Control	Pre	-0.00011129	0.00021482	172.171	-0.518059	0.605082	ModeOfTransmission	LMEM	1	NS
Gardnerella vaginalis	BreastMilk - Control	Pre	-6.47124e-05	0.000128703	103.81	-0.502805	0.616167	ModeOfTransmission	LMEM	1	NS
Prevotella salivae	EarlyMucosal - Control	Pre	-0.000171884	0.000349574	159.116	-0.491694	0.623613	ModeOfTransmission	LMEM	1	NS
Haemophilus parainfluenzae	EarlyMucosal - Control	Post	-0.00152979	0.00315374	99.7861	-0.485071	0.628689	ModeOfTransmission	LMEM	1	NS
Enhydrobacter aerosaccus	EarlyMucosal - Control	Post	0.00053723	0.00111141	99.6074	0.483379	0.629888	ModeOfTransmission	LMEM	1	NS
Peptostreptococcus stomatis	EarlyMucosal - Control	Pre	-5.45963e-05	0.00011396	172.131	-0.479083	0.632487	ModeOfTransmission	LMEM	1	NS
Megamonas funiformis	BreastMilk - Control	Post	-5.45905e-05	0.000114736	141.391	-0.47579	0.634958	ModeOfTransmission	LMEM	1	NS
Anaerococcus provenciensis	BreastMilk - Control	Pre	-6.87178e-05	0.000146256	111.158	-0.469847	0.639385	ModeOfTransmission	LMEM	1	NS
Streptococcus peroris	BreastMilk - Control	Post	-0.00159795	0.00340581	139.993	-0.469183	0.639668	ModeOfTransmission	LMEM	1	NS
Collinsella aerofaciens	BreastMilk - Control	Pre	-0.000105392	0.000224902	110.923	-0.468612	0.640266	ModeOfTransmission	LMEM	1	NS
Capnocytophaga sputigena	EarlyMucosal - Control	Pre	-7.4932e-05	0.000161801	171.244	-0.463112	0.643872	ModeOfTransmission	LMEM	1	NS
Actinomyces graevenitzii	EarlyMucosal - Control	Post	-0.000397688	0.000866396	100.593	-0.459014	0.647215	ModeOfTransmission	LMEM	1	NS
Staphylococcus aureus	EarlyMucosal - Control	Pre	-0.000405839	0.000886494	172.033	-0.457802	0.647673	ModeOfTransmission	LMEM	1	NS
Rothia terrae	EarlyMucosal - Control	Pre	-0.00385196	0.00842763	171.452	-0.457064	0.648204	ModeOfTransmission	LMEM	1	NS
Bifidobacterium breve	EarlyMucosal - Control	Post	-8.90867e-05	0.000194743	89.7348	-0.457457	0.648448	ModeOfTransmission	LMEM	1	NS
Haemophilus parainfluenzae	BreastMilk - Control	Pre	0.00103971	0.00228243	110.653	0.455526	0.649623	ModeOfTransmission	LMEM	1	NS
Kocuria rosea	BreastMilk - Control	Post	-4.19874e-05	9.27873e-05	141.472	-0.452512	0.651593	ModeOfTransmission	LMEM	1	NS
Nesterenkonia lacusekhoensis	BreastMilk - Control	Post	-0.000240584	0.000543271	135.779	-0.442844	0.658583	ModeOfTransmission	LMEM	1	NS
Prevotella nanceiensis	EarlyMucosal - Control	Post	-8.49425e-05	0.000195764	100.593	-0.433901	0.665289	ModeOfTransmission	LMEM	1	NS
Megamonas funiformis	EarlyMucosal - Control	Post	-5.45905e-05	0.000129325	100.593	-0.422117	0.67384	ModeOfTransmission	LMEM	1	NS
Lautropia mirabilis	BreastMilk - Control	Post	-8.71578e-05	0.000206771	140.661	-0.421518	0.67402	ModeOfTransmission	LMEM	1	NS
Staphylococcus haemolyticus	BreastMilk - Control	Post	-0.000662132	0.00157331	141.498	-0.420854	0.6745	ModeOfTransmission	LMEM	1	NS
Kocuria rosea	EarlyMucosal - Control	Post	-4.38123e-05	0.000104808	100.156	-0.418023	0.676825	ModeOfTransmission	LMEM	1	NS
Leptotrichia shahii	BreastMilk - Control	Post	2.59394e-05	6.21386e-05	141.485	0.417444	0.676987	ModeOfTransmission	LMEM	1	NS
Lautropia mirabilis	BreastMilk - Control	Pre	6.97755e-05	0.000171654	107.279	0.406488	0.685194	ModeOfTransmission	LMEM	1	NS
Capnocytophaga leadbetteri	EarlyMucosal - Control	Post	5.43858e-05	0.000133812	100.593	0.406435	0.685286	ModeOfTransmission	LMEM	1	NS
Rothia dentocariosa	EarlyMucosal - Control	Post	-0.000165575	0.000409385	85.6093	-0.404448	0.686892	ModeOfTransmission	LMEM	1	NS
Corynebacterium pseudogenitalium	EarlyMucosal - Control	Pre	-4.84649e-05	0.000120226	172.095	-0.403114	0.687365	ModeOfTransmission	LMEM	1	NS
Nesterenkonia lacusekhoensis	EarlyMucosal - Control	Pre	-0.000329545	0.00081858	156.002	-0.402581	0.687807	ModeOfTransmission	LMEM	1	NS
Corynebacterium genitalium	BreastMilk - Control	Post	-0.000358664	0.000913872	141.484	-0.392467	0.695304	ModeOfTransmission	LMEM	1	NS
Capnocytophaga leadbetteri	BreastMilk - Control	Pre	3.80549e-05	9.69517e-05	111.164	0.392514	0.69543	ModeOfTransmission	LMEM	1	NS
Actinomyces graevenitzii	BreastMilk - Control	Pre	0.000245593	0.000627738	111.164	0.391235	0.696373	ModeOfTransmission	LMEM	1	NS
Corynebacterium durum	EarlyMucosal - Control	Pre	0.000173461	0.000449985	172.171	0.385482	0.700356	ModeOfTransmission	LMEM	1	NS
Paracoccus yeei	BreastMilk - Control	Post	-0.00015293	0.00040322	141.391	-0.379271	0.705055	ModeOfTransmission	LMEM	1	NS
Nesterenkonia lacusekhoensis	EarlyMucosal - Control	Post	-0.000240584	0.000645811	88.4345	-0.37253	0.710389	ModeOfTransmission	LMEM	1	NS
Leptotrichia hongkongensis	BreastMilk - Control	Pre	1.82781e-05	4.92698e-05	111.164	0.370979	0.711359	ModeOfTransmission	LMEM	1	NS
Campylobacter concisus	BreastMilk - Control	Pre	3.17884e-05	8.66933e-05	106.348	0.366676	0.714589	ModeOfTransmission	LMEM	1	NS
Gardnerella vaginalis	BreastMilk - Control	Post	-5.52257e-05	0.000153289	138.457	-0.360271	0.719193	ModeOfTransmission	LMEM	1	NS
Bifidobacterium breve	EarlyMucosal - Control	Pre	-8.79779e-05	0.000248776	158.508	-0.353643	0.724077	ModeOfTransmission	LMEM	1	NS
Corynebacterium genitalium	EarlyMucosal - Control	Pre	0.000492347	0.00141151	171.905	0.348809	0.72766	ModeOfTransmission	LMEM	1	NS
Megasphaera micronuciformis	EarlyMucosal - Control	Pre	-0.000112252	0.000325484	125.05	-0.344876	0.730767	ModeOfTransmission	LMEM	1	NS
Corynebacterium sputi	EarlyMucosal - Control	Post	-3.92321e-05	0.000113809	73.5154	-0.34472	0.731289	ModeOfTransmission	LMEM	1	NS
Corynebacterium jeikeium	EarlyMucosal - Control	Pre	-3.69503e-05	0.000107668	172.171	-0.343187	0.731876	ModeOfTransmission	LMEM	1	NS
Dolosigranulum pigrum	EarlyMucosal - Control	Pre	-0.000976605	0.00293168	172.126	-0.333122	0.739448	ModeOfTransmission	LMEM	1	NS
Corynebacterium kroppenstedtii	BreastMilk - Control	Pre	-0.000453055	0.00139986	110.688	-0.323644	0.746818	ModeOfTransmission	LMEM	1	NS
Rothia dentocariosa	EarlyMucosal - Control	Pre	-0.000163037	0.000510166	149.99	-0.319577	0.749733	ModeOfTransmission	LMEM	1	NS
Campylobacter concisus	EarlyMucosal - Control	Pre	-5.04757e-05	0.000158483	165.97	-0.318493	0.750511	ModeOfTransmission	LMEM	1	NS
Empedobacter falsenii	BreastMilk - Control	Pre	-0.000123676	0.000397255	108.195	-0.311327	0.756151	ModeOfTransmission	LMEM	1	NS
Brevibacterium luteolum	EarlyMucosal - Control	Post	-5.12802e-05	0.000164959	87.3192	-0.310867	0.756643	ModeOfTransmission	LMEM	1	NS
Prevotella salivae	BreastMilk - Control	Pre	-6.00854e-05	0.000195168	102.332	-0.307865	0.758811	ModeOfTransmission	LMEM	1	NS
Corynebacterium kroppenstedtii	EarlyMucosal - Control	Pre	-0.000806863	0.00263881	171.771	-0.305768	0.760152	ModeOfTransmission	LMEM	1	NS
Brevibacterium pityocampae	EarlyMucosal - Control	Pre	-8.87024e-05	0.000296338	171.168	-0.299329	0.765052	ModeOfTransmission	LMEM	1	NS
Finegoldia magna	BreastMilk - Control	Pre	-0.000406124	0.00138383	110.903	-0.293478	0.769706	ModeOfTransmission	LMEM	1	NS
Corynebacterium sputi	EarlyMucosal - Control	Pre	-3.76072e-05	0.000131234	116.036	-0.286565	0.774956	ModeOfTransmission	LMEM	1	NS
Aeromicrobium tamlense	EarlyMucosal - Control	Post	-7.48102e-05	0.000275569	99.8373	-0.271476	0.786586	ModeOfTransmission	LMEM	1	NS
Paracoccus sphaerophysae	BreastMilk - Control	Pre	-1.70307e-05	6.34554e-05	111.164	-0.268389	0.788898	ModeOfTransmission	LMEM	1	NS
Prevotella melaninogenica	EarlyMucosal - Control	Pre	-0.000575277	0.00216297	171.575	-0.265966	0.790585	ModeOfTransmission	LMEM	1	NS
Anaerococcus provenciensis	EarlyMucosal - Control	Pre	-7.21739e-05	0.000277073	172.166	-0.260487	0.794799	ModeOfTransmission	LMEM	1	NS
Deinococcus radiodurans	BreastMilk - Control	Pre	3.03622e-05	0.000116676	111.164	0.260225	0.795171	ModeOfTransmission	LMEM	1	NS
Anaerococcus prevotii	BreastMilk - Control	Post	-3.5752e-05	0.000138842	141.391	-0.257501	0.797167	ModeOfTransmission	LMEM	1	NS
Collinsella aerofaciens	EarlyMucosal - Control	Pre	-0.000105392	0.000424966	171.981	-0.248001	0.80443	ModeOfTransmission	LMEM	1	NS
Prevotella histicola	BreastMilk - Control	Pre	0.000387868	0.00158242	99.7956	0.245112	0.806873	ModeOfTransmission	LMEM	1	NS
Lactobacillus iners	BreastMilk - Control	Post	-5.54174e-05	0.000227055	141.532	-0.244071	0.80753	ModeOfTransmission	LMEM	1	NS
Psychrobacter phenylpyruvicus	BreastMilk - Control	Post	-6.70272e-05	0.000284479	141.518	-0.235614	0.814073	ModeOfTransmission	LMEM	1	NS
Rothia mucilaginosa	BreastMilk - Control	Pre	0.000952516	0.00418569	110.404	0.227565	0.820406	ModeOfTransmission	LMEM	1	NS
Prevotella histicola	EarlyMucosal - Control	Pre	-0.00063474	0.00280227	154.346	-0.226509	0.821105	ModeOfTransmission	LMEM	1	NS
Enhydrobacter aerosaccus	BreastMilk - Control	Post	0.000221504	0.000981383	141.525	0.225705	0.821756	ModeOfTransmission	LMEM	1	NS
Empedobacter falsenii	EarlyMucosal - Control	Post	-0.000123737	0.000551301	96.4758	-0.224445	0.822885	ModeOfTransmission	LMEM	1	NS
Corynebacterium imitans	EarlyMucosal - Control	Pre	-8.84092e-05	0.000410401	172.171	-0.215421	0.829694	ModeOfTransmission	LMEM	1	NS
Rothia mucilaginosa	EarlyMucosal - Control	Post	-0.00123237	0.00578648	99.4158	-0.212974	0.831783	ModeOfTransmission	LMEM	1	NS
Psychrobacter sanguinis	EarlyMucosal - Control	Post	6.67124e-05	0.000316265	100.341	0.210938	0.833363	ModeOfTransmission	LMEM	1	NS
Brevibacterium pityocampae	BreastMilk - Control	Pre	3.28946e-05	0.00015805	110.102	0.208128	0.835514	ModeOfTransmission	LMEM	1	NS
Tepidiphilus succinatimandens	BreastMilk - Control	Post	-2.84191e-05	0.000140304	141.523	-0.202553	0.839776	ModeOfTransmission	LMEM	1	NS
Dolosigranulum pigrum	BreastMilk - Control	Post	-0.000381375	0.00189543	141.413	-0.201208	0.840825	ModeOfTransmission	LMEM	1	NS
Staphylococcus aureus	BreastMilk - Control	Post	0.00011328	0.000573514	141.449	0.197519	0.843705	ModeOfTransmission	LMEM	1	NS
Psychrobacter sanguinis	EarlyMucosal - Control	Pre	-8.55328e-05	0.00043323	172.052	-0.197431	0.843724	ModeOfTransmission	LMEM	1	NS
Corynebacterium kroppenstedtii	EarlyMucosal - Control	Post	-0.000375751	0.0019341	99.8405	-0.194277	0.846354	ModeOfTransmission	LMEM	1	NS
Staphylococcus haemolyticus	EarlyMucosal - Control	Pre	-0.000444726	0.00241898	170.79	-0.183848	0.854351	ModeOfTransmission	LMEM	1	NS
Tepidiphilus succinatimandens	EarlyMucosal - Control	Post	-2.84191e-05	0.000158868	99.6418	-0.178885	0.858391	ModeOfTransmission	LMEM	1	NS
Streptococcus sanguinis	BreastMilk - Control	Post	0.00025273	0.00146712	140.78	0.172263	0.863478	ModeOfTransmission	LMEM	1	NS
Anaerococcus prevotii	BreastMilk - Control	Pre	1.92602e-05	0.000113388	111.164	0.169862	0.865428	ModeOfTransmission	LMEM	1	NS
Lactobacillus iners	EarlyMucosal - Control	Pre	5.93839e-05	0.000350037	171.521	0.16965	0.865485	ModeOfTransmission	LMEM	1	NS
Corynebacterium durum	BreastMilk - Control	Pre	3.97632e-05	0.000237514	111.164	0.167415	0.867348	ModeOfTransmission	LMEM	1	NS
Staphylococcus aureus	BreastMilk - Control	Pre	-7.78141e-05	0.000468841	110.986	-0.165971	0.868481	ModeOfTransmission	LMEM	1	NS
Anaerococcus prevotii	EarlyMucosal - Control	Post	2.54897e-05	0.000156496	100.593	0.162877	0.870942	ModeOfTransmission	LMEM	1	NS
Finegoldia magna	EarlyMucosal - Control	Pre	-0.000407322	0.00261428	171.964	-0.155807	0.876368	ModeOfTransmission	LMEM	1	NS
Paracoccus yeei	EarlyMucosal - Control	Pre	-9.68451e-05	0.000623873	172.171	-0.155232	0.87682	ModeOfTransmission	LMEM	1	NS
Corynebacterium sputi	BreastMilk - Control	Post	1.28774e-05	8.84934e-05	111.152	0.145518	0.884565	ModeOfTransmission	LMEM	1	NS
Paracoccus sphaerophysae	EarlyMucosal - Control	Pre	-1.70307e-05	0.00012022	172.171	-0.141662	0.887512	ModeOfTransmission	LMEM	1	NS
Rothia mucilaginosa	EarlyMucosal - Control	Pre	0.0010472	0.00786904	171.491	0.133079	0.894287	ModeOfTransmission	LMEM	1	NS
Aureimonas altamirensis	EarlyMucosal - Control	Pre	-1.77756e-05	0.000138581	170.443	-0.128268	0.898088	ModeOfTransmission	LMEM	1	NS
Rothia terrae	EarlyMucosal - Control	Post	0.000778467	0.00619982	99.3608	0.125563	0.900332	ModeOfTransmission	LMEM	1	NS
Prevotella melaninogenica	BreastMilk - Control	Pre	-0.000144303	0.00114965	110.487	-0.125519	0.90034	ModeOfTransmission	LMEM	1	NS
Leptotrichia shahii	EarlyMucosal - Control	Pre	-1.1869e-05	9.59735e-05	171.902	-0.12367	0.901721	ModeOfTransmission	LMEM	1	NS
Haemophilus parainfluenzae	EarlyMucosal - Control	Pre	-0.000523713	0.004301	171.737	-0.121765	0.903227	ModeOfTransmission	LMEM	1	NS
Staphylococcus haemolyticus	EarlyMucosal - Control	Post	-0.000217472	0.00179061	98.5188	-0.121451	0.903581	ModeOfTransmission	LMEM	1	NS
Chryseobacterium anthropi	EarlyMucosal - Control	Pre	-9.19948e-05	0.000772754	172.171	-0.119048	0.905376	ModeOfTransmission	LMEM	1	NS
Lautropia mirabilis	EarlyMucosal - Control	Pre	3.74948e-05	0.000315507	167.402	0.11884	0.905545	ModeOfTransmission	LMEM	1	NS
Corynebacterium pseudogenitalium	BreastMilk - Control	Post	-8.92192e-06	7.77475e-05	141.426	-0.114755	0.908802	ModeOfTransmission	LMEM	1	NS
Paracoccus chinensis	BreastMilk - Control	Pre	-5.08796e-05	0.000464414	110.824	-0.109557	0.912959	ModeOfTransmission	LMEM	1	NS
Kocuria rosea	EarlyMucosal - Control	Pre	-1.55837e-05	0.000143354	171.955	-0.108707	0.913561	ModeOfTransmission	LMEM	1	NS
Gardnerella vaginalis	EarlyMucosal - Control	Post	-1.95371e-05	0.000179745	91.5627	-0.108694	0.913683	ModeOfTransmission	LMEM	1	NS
Corynebacterium pseudogenitalium	EarlyMucosal - Control	Post	-9.16501e-06	8.7704e-05	100.429	-0.104499	0.916981	ModeOfTransmission	LMEM	1	NS
Paracoccus chinensis	EarlyMucosal - Control	Pre	-9.01702e-05	0.000876638	171.895	-0.102859	0.918195	ModeOfTransmission	LMEM	1	NS
Capnocytophaga leadbetteri	EarlyMucosal - Control	Pre	-1.87001e-05	0.000183682	172.171	-0.101807	0.919028	ModeOfTransmission	LMEM	1	NS
Deinococcus radiodurans	EarlyMucosal - Control	Pre	-2.02772e-05	0.000221051	172.171	-0.091731	0.927018	ModeOfTransmission	LMEM	1	NS
Haemophilus influenzae	EarlyMucosal - Control	Pre	3.63957e-05	0.000423891	172.094	0.0858609	0.931677	ModeOfTransmission	LMEM	1	NS
Corynebacterium tuscaniense	BreastMilk - Control	Pre	-9.02108e-06	0.000106732	107.681	-0.0845211	0.932799	ModeOfTransmission	LMEM	1	NS
Finegoldia magna	BreastMilk - Control	Post	-0.000129123	0.00169202	141.47	-0.0763126	0.939278	ModeOfTransmission	LMEM	1	NS
Lactobacillus iners	EarlyMucosal - Control	Post	1.7983e-05	0.000257314	99.4591	0.0698872	0.944424	ModeOfTransmission	LMEM	1	NS
Capnocytophaga sputigena	BreastMilk - Control	Post	-6.72239e-06	0.000105071	141.533	-0.0639797	0.949077	ModeOfTransmission	LMEM	1	NS
Oribacterium sinus	BreastMilk - Control	Pre	6.19971e-06	9.89417e-05	111.164	0.0626602	0.95015	ModeOfTransmission	LMEM	1	NS
Anaerococcus octavius	EarlyMucosal - Control	Pre	-0.000141326	0.00237423	172.089	-0.0595251	0.952603	ModeOfTransmission	LMEM	1	NS
Prevotella nanceiensis	BreastMilk - Control	Pre	7.78576e-06	0.000141839	111.164	0.0548916	0.956323	ModeOfTransmission	LMEM	1	NS
Chryseobacterium anthropi	BreastMilk - Control	Pre	2.12052e-05	0.000407879	111.164	0.0519889	0.958631	ModeOfTransmission	LMEM	1	NS
Leptotrichia hongkongensis	EarlyMucosal - Control	Pre	4.75991e-06	9.33449e-05	172.171	0.0509927	0.95939	ModeOfTransmission	LMEM	1	NS
Enhydrobacter aerosaccus	EarlyMucosal - Control	Pre	-7.44739e-05	0.00151362	171.622	-0.0492026	0.960815	ModeOfTransmission	LMEM	1	NS
Anaerococcus octavius	BreastMilk - Control	Pre	-6.023e-05	0.00125471	111.055	-0.0480029	0.9618	ModeOfTransmission	LMEM	1	NS
Veillonella dispar	EarlyMucosal - Control	Post	3.01168e-05	0.000663464	87.8729	0.0453933	0.963897	ModeOfTransmission	LMEM	1	NS
Oribacterium sinus	EarlyMucosal - Control	Pre	-8.11688e-06	0.000187452	172.171	-0.0433012	0.965512	ModeOfTransmission	LMEM	1	NS
Psychrobacter phenylpyruvicus	EarlyMucosal - Control	Post	-1.26849e-05	0.00032343	98.7534	-0.0392198	0.968794	ModeOfTransmission	LMEM	1	NS
Corynebacterium aurimucosum	BreastMilk - Control	Post	1.74259e-05	0.000455531	137.295	0.0382541	0.969541	ModeOfTransmission	LMEM	1	NS
Acinetobacter baumannii	BreastMilk - Control	Post	5.15603e-05	0.00145682	141.391	0.0353923	0.971817	ModeOfTransmission	LMEM	1	NS
Corynebacterium genitalium	BreastMilk - Control	Pre	2.63641e-05	0.000747685	110.836	0.035261	0.971935	ModeOfTransmission	LMEM	1	NS
Granulicatella elegans	BreastMilk - Control	Pre	-3.7006e-05	0.00110353	109.307	-0.033534	0.97331	ModeOfTransmission	LMEM	1	NS
Haemophilus influenzae	BreastMilk - Control	Pre	-6.80055e-06	0.000223996	111.063	-0.0303602	0.975834	ModeOfTransmission	LMEM	1	NS
Corynebacterium glaucum	EarlyMucosal - Control	Pre	0.000115029	0.00383799	170.104	0.0299712	0.976125	ModeOfTransmission	LMEM	1	NS
Peptostreptococcus stomatis	BreastMilk - Control	Pre	1.68858e-06	6.01879e-05	111.11	0.0280551	0.977669	ModeOfTransmission	LMEM	1	NS
Corynebacterium imitans	BreastMilk - Control	Post	-6.78556e-06	0.00026525	141.391	-0.0255818	0.979627	ModeOfTransmission	LMEM	1	NS
Corynebacterium imitans	EarlyMucosal - Control	Post	-6.78556e-06	0.000298977	100.593	-0.022696	0.981938	ModeOfTransmission	LMEM	1	NS
Acinetobacter baumannii	EarlyMucosal - Control	Pre	-4.51082e-05	0.00225403	172.171	-0.0200122	0.984057	ModeOfTransmission	LMEM	1	NS
Rothia terrae	BreastMilk - Control	Post	-0.000109239	0.00546826	141.534	-0.019977	0.98409	ModeOfTransmission	LMEM	1	NS
Streptococcus peroris	EarlyMucosal - Control	Post	7.66217e-05	0.00395265	93.9798	0.0193849	0.984575	ModeOfTransmission	LMEM	1	NS
Streptococcus mutans	EarlyMucosal - Control	Pre	-2.34515e-05	0.00139084	172.103	-0.0168614	0.986567	ModeOfTransmission	LMEM	1	NS
Aeromicrobium tamlense	BreastMilk - Control	Pre	-3.25633e-06	0.000199449	110.686	-0.0163266	0.987003	ModeOfTransmission	LMEM	1	NS
Psychrobacter phenylpyruvicus	EarlyMucosal - Control	Pre	-6.67159e-06	0.000437674	170.987	-0.0152433	0.987856	ModeOfTransmission	LMEM	1	NS
Corynebacterium tuscaniense	EarlyMucosal - Control	Pre	-2.67103e-06	0.000196661	167.997	-0.0135819	0.98918	ModeOfTransmission	LMEM	1	NS
Veillonella dispar	BreastMilk - Control	Pre	4.05602e-06	0.000472727	100.066	0.00858005	0.993171	ModeOfTransmission	LMEM	1	NS
Corynebacterium glaucum	BreastMilk - Control	Pre	1.73505e-05	0.00206145	109.213	0.00841664	0.9933	ModeOfTransmission	LMEM	1	NS
Corynebacterium aquatimens	EarlyMucosal - Control	Pre	4.0934e-07	7.18009e-05	171.686	0.00570104	0.995458	ModeOfTransmission	LMEM	1	NS
Veillonella dispar	EarlyMucosal - Control	Pre	4.05602e-06	0.000838127	154.868	0.00483938	0.996145	ModeOfTransmission	LMEM	1	NS
Corynebacterium appendicis	EarlyMucosal - Control	Pre	-7.95063e-06	0.00167263	167.141	-0.00475338	0.996213	ModeOfTransmission	LMEM	1	NS
Megasphaera micronuciformis	BreastMilk - Control	Pre	5.9884e-07	0.000193861	86.2365	0.00308902	0.997542	ModeOfTransmission	LMEM	1	NS
Aeromicrobium tamlense	EarlyMucosal - Control	Pre	-1.02127e-06	0.000375965	171.769	-0.0027164	0.997836	ModeOfTransmission	LMEM	1	NS
Anaerococcus octavius	BreastMilk - Control	Post	1.65974e-06	0.00153543	141.429	0.00108096	0.999139	ModeOfTransmission	LMEM	1	NS

## Sheet: at transmission - adiv
contrast	Timepoint2	estimate	SE	df	t.ratio	p.value	alpha_metric	metadata_variable	padj	dir
Transmitter - Control	Pre	0.721362	5.85065	86	0.123296	0.90216	Observed	Transmitter	1	NS
Transmitter - Control	Pre	0.123472	0.171645	86	0.719349	0.473876	Shannon	Transmitter	1	NS
Transmitter - Control	Post	0.0568735	0.156207	86	0.364091	0.716683	Shannon	Transmitter	1	NS
Transmitter - Control	Pre	0.0330187	0.0439698	86	0.75094	0.454739	Simpson	Transmitter	1	NS
Transmitter - Control	Post	0.0196727	0.040015	86	0.491632	0.624232	Simpson	Transmitter	1	NS
Transmitter - Control	Post	-2.22045e-16	5.32443	86	-4.1703e-17	1	Observed	Transmitter	1	NS

## Sheet: at transmission - genus
Genus	contrast	Strata	Estimate	SE	df	t.ratio	p.value	metadata_variable	model	padj	dir
Limosilactobacillus	Transmitter - Control	Post	0.00782588	0.00269781	83.6077	2.90083	0.00475495	Transmitter	LMEM	0.0950989	NS
Gemella	Transmitter - Control	Pre	-0.010849	0.00643404	84.6107	-1.68618	0.095445	Transmitter	LMEM	0.536999	NS
Bifidobacterium	Transmitter - Control	Post	-0.0279477	0.0184586	77.6956	-1.51407	0.134066	Transmitter	LMEM	0.536999	NS
Prevotella	Transmitter - Control	Post	-0.00776071	0.00552979	73.8465	-1.40344	0.164677	Transmitter	LMEM	0.560868	NS
Prevotella	Transmitter - Control	Pre	-0.00816444	0.00592421	80.3203	-1.37815	0.171984	Transmitter	LMEM	0.560868	NS
Staphylococcus	Transmitter - Control	Pre	-0.0596754	0.0437334	84.6871	-1.36453	0.176017	Transmitter	LMEM	0.560868	NS
Kocuria	Transmitter - Control	Post	-0.0147148	0.0117989	69.2923	-1.24713	0.216548	Transmitter	LMEM	0.61871	NS
Rothia	Transmitter - Control	Pre	0.0184425	0.0165876	84.6785	1.11182	0.269361	Transmitter	LMEM	0.706727	NS
Veillonella	Transmitter - Control	Post	0.0233276	0.0216277	84.3435	1.0786	0.283841	Transmitter	LMEM	0.709601	NS
Rothia	Transmitter - Control	Post	0.0145233	0.0150457	84.9464	0.96528	0.337145	Transmitter	LMEM	0.74921	NS
Schaalia	Transmitter - Control	Pre	0.00260932	0.00305161	84.4136	0.855063	0.394937	Transmitter	LMEM	0.815037	NS
Limosilactobacillus	Transmitter - Control	Pre	0.00228423	0.00297268	84.4846	0.768408	0.444387	Transmitter	LMEM	0.815037	NS
Corynebacterium	Transmitter - Control	Post	0.00826601	0.0113308	80.4622	0.729518	0.467803	Transmitter	LMEM	0.815037	NS
Granulicatella	Transmitter - Control	Pre	-0.00303989	0.0043575	84.5181	-0.697622	0.487328	Transmitter	LMEM	0.815037	NS
Granulicatella	Transmitter - Control	Post	-0.00254249	0.00395341	83.8099	-0.643112	0.521907	Transmitter	LMEM	0.837661	NS
Acinetobacter	Transmitter - Control	Post	0.00550606	0.00925929	81.9062	0.594653	0.553714	Transmitter	LMEM	0.849278	NS
Neisseria	Transmitter - Control	Post	-0.00737744	0.0130607	71.5784	-0.564856	0.573938	Transmitter	LMEM	0.849278	NS
Haemophilus	Transmitter - Control	Post	0.00204178	0.00367863	84.2055	0.555038	0.58034	Transmitter	LMEM	0.849278	NS
Streptococcus	Transmitter - Control	Pre	0.0226906	0.0602182	84.6871	0.376807	0.70726	Transmitter	LMEM	0.930547	NS
Gemella	Transmitter - Control	Post	0.00143007	0.00583428	84.4392	0.245116	0.806961	Transmitter	LMEM	0.995525	NS
Haemophilus	Transmitter - Control	Pre	0.000663281	0.00405633	84.5782	0.163517	0.870501	Transmitter	LMEM	0.995525	NS
Schaalia	Transmitter - Control	Post	-0.00044917	0.00277137	83.2154	-0.162075	0.87164	Transmitter	LMEM	0.995525	NS
Corynebacterium	Transmitter - Control	Pre	-0.00178472	0.0123898	83.6925	-0.144047	0.88581	Transmitter	LMEM	0.995525	NS
Kocuria	Transmitter - Control	Pre	0.0017147	0.0124517	76.455	0.137708	0.890833	Transmitter	LMEM	0.995525	NS
Bifidobacterium	Transmitter - Control	Pre	0.0024171	0.0200173	82.5763	0.120751	0.904182	Transmitter	LMEM	0.995525	NS
Veillonella	Transmitter - Control	Pre	-0.00212675	0.0238502	84.5976	-0.0891708	0.929157	Transmitter	LMEM	0.995525	NS
Acinetobacter	Transmitter - Control	Pre	-0.000579122	0.0101648	84.119	-0.0569731	0.954702	Transmitter	LMEM	0.99924	NS
Neisseria	Transmitter - Control	Pre	-0.000402122	0.0138891	78.5675	-0.0289523	0.976976	Transmitter	LMEM	0.99924	NS
Staphylococcus	Transmitter - Control	Post	-0.000196827	0.0396724	85.0076	-0.00496131	0.996053	Transmitter	LMEM	0.99924	NS
Streptococcus	Transmitter - Control	Post	5.219e-05	0.0546264	85.0076	0.000955399	0.99924	Transmitter	LMEM	0.99924	NS

## Sheet: at transmission - species
Species	contrast	Strata	Estimate	SE	df	t.ratio	p.value	metadata_variable	model	padj	dir
Fusobacterium nucleatum	Transmitter - Control	Post	0.000120253	5.56813e-05	84.9936	2.15966	0.0336159	Transmitter	LMEM	0.672749	NS
Corynebacterium durum	Transmitter - Control	Post	0.000735064	0.000342907	84.739	2.14363	0.0349286	Transmitter	LMEM	0.672749	NS
Corynebacterium aurimucosum	Transmitter - Control	Pre	-0.000299848	0.000142245	84.6317	-2.10797	0.0379913	Transmitter	LMEM	0.672749	NS
Azotobacter chroococcum	Transmitter - Control	Post	0.000504741	0.000241522	84.9836	2.08983	0.039622	Transmitter	LMEM	0.672749	NS
Aeromicrobium tamlense	Transmitter - Control	Post	0.000832683	0.000398445	84.9836	2.08983	0.039622	Transmitter	LMEM	0.672749	NS
Anaerococcus vaginalis	Transmitter - Control	Post	0.000107421	5.20508e-05	84.1819	2.06378	0.0421184	Transmitter	LMEM	0.672749	NS
Staphylococcus aureus	Transmitter - Control	Post	0.000444714	0.000220818	85.0076	2.01394	0.0471784	Transmitter	LMEM	0.672749	NS
Lactobacillus iners	Transmitter - Control	Pre	0.000661202	0.000336759	84.684	1.96343	0.0528781	Transmitter	LMEM	0.672749	NS
Salinicoccus roseus	Transmitter - Control	Pre	0.000114066	5.94854e-05	84.543	1.91755	0.0585445	Transmitter	LMEM	0.672749	NS
Prevotella conceptionensis	Transmitter - Control	Post	0.000110566	5.93755e-05	84.9558	1.86215	0.0660386	Transmitter	LMEM	0.672749	NS
Paracoccus yeei	Transmitter - Control	Post	0.000218842	0.000118276	84.9862	1.85027	0.0677489	Transmitter	LMEM	0.672749	NS
Bacillus longiquaesitum	Transmitter - Control	Pre	9.95513e-05	5.44839e-05	84.6837	1.82717	0.071197	Transmitter	LMEM	0.672749	NS
Gardnerella vaginalis	Transmitter - Control	Pre	0.000419877	0.000233974	84.687	1.79455	0.0762943	Transmitter	LMEM	0.672749	NS
Capnocytophaga granulosa	Transmitter - Control	Pre	-9.87499e-05	5.61428e-05	84.6683	-1.7589	0.0822067	Transmitter	LMEM	0.672749	NS
Roseomonas genomospecies	Transmitter - Control	Post	0.000109934	6.31007e-05	85.0076	1.7422	0.0850895	Transmitter	LMEM	0.672749	NS
Anaerococcus murdochii	Transmitter - Control	Pre	9.17196e-05	5.26686e-05	75.6167	1.74145	0.0856721	Transmitter	LMEM	0.672749	NS
Actinomyces graevenitzii	Transmitter - Control	Pre	0.00243599	0.00145788	84.6851	1.67091	0.0984315	Transmitter	LMEM	0.672749	NS
Moraxella lincolnii	Transmitter - Control	Pre	0.000260622	0.000156466	84.6836	1.66568	0.0994728	Transmitter	LMEM	0.672749	NS
Corynebacterium aquatimens	Transmitter - Control	Pre	9.79728e-05	5.88185e-05	84.6836	1.66568	0.0994728	Transmitter	LMEM	0.672749	NS
Staphylococcus chromogenes	Transmitter - Control	Pre	0.000112958	6.78152e-05	84.6836	1.66568	0.0994728	Transmitter	LMEM	0.672749	NS
Catenibacterium mitsuokai	Transmitter - Control	Pre	0.000102685	6.16473e-05	84.6836	1.66568	0.0994728	Transmitter	LMEM	0.672749	NS
Peptococcus niger	Transmitter - Control	Pre	0.000798127	0.00047925	84.6846	1.66537	0.0995351	Transmitter	LMEM	0.672749	NS
Chryseobacterium taklimakanense	Transmitter - Control	Pre	-0.000145733	8.75583e-05	84.2795	-1.66441	0.0997451	Transmitter	LMEM	0.672749	NS
Leptotrichia shahii	Transmitter - Control	Post	7.99619e-05	4.81334e-05	84.976	1.66126	0.100347	Transmitter	LMEM	0.672749	NS
Psychrobacter phenylpyruvicus	Transmitter - Control	Pre	0.000839437	0.000509178	84.6074	1.64861	0.102936	Transmitter	LMEM	0.672749	NS
Anaerococcus prevotii	Transmitter - Control	Pre	0.000105198	6.45142e-05	84.6832	1.63061	0.106686	Transmitter	LMEM	0.672749	NS
Neisseria oralis	Transmitter - Control	Post	0.000100504	6.14912e-05	56.0896	1.63444	0.107767	Transmitter	LMEM	0.672749	NS
Acinetobacter baumannii	Transmitter - Control	Post	0.0041121	0.00253892	84.3148	1.61962	0.109048	Transmitter	LMEM	0.672749	NS
Empedobacter falsenii	Transmitter - Control	Pre	-0.00031592	0.000196398	84.6506	-1.60857	0.111434	Transmitter	LMEM	0.672749	NS
Parvimonas micra	Transmitter - Control	Pre	-0.000135083	8.58719e-05	84.6768	-1.57308	0.119429	Transmitter	LMEM	0.672749	NS
Corynebacterium matruchotii	Transmitter - Control	Post	0.0018377	0.00118841	55.3058	1.54634	0.127725	Transmitter	LMEM	0.672749	NS
Corynebacterium pseudogenitalium	Transmitter - Control	Pre	6.34152e-05	4.13731e-05	84.6871	1.53277	0.129061	Transmitter	LMEM	0.672749	NS
Corynebacterium pyruviciproducens	Transmitter - Control	Pre	-0.000143057	9.38639e-05	84.4593	-1.52409	0.131221	Transmitter	LMEM	0.672749	NS
Selenomonas infelix	Transmitter - Control	Pre	-0.000114248	7.61967e-05	84.6439	-1.49939	0.137494	Transmitter	LMEM	0.672749	NS
Alloprevotella tannerae	Transmitter - Control	Pre	-0.000429199	0.00028819	84.677	-1.48929	0.140127	Transmitter	LMEM	0.672749	NS
Acinetobacter schindleri	Transmitter - Control	Pre	-0.000297296	0.000199623	84.677	-1.48929	0.140127	Transmitter	LMEM	0.672749	NS
Anaeroglobus geminatus	Transmitter - Control	Pre	-5.88242e-05	3.94982e-05	84.677	-1.48929	0.140127	Transmitter	LMEM	0.672749	NS
Sporosarcina thermotolerans	Transmitter - Control	Pre	-6.47015e-05	4.34446e-05	84.677	-1.48929	0.140127	Transmitter	LMEM	0.672749	NS
Leptotrichia buccalis	Transmitter - Control	Pre	-8.06109e-05	5.41271e-05	84.677	-1.48929	0.140127	Transmitter	LMEM	0.672749	NS
Neisseria elongata	Transmitter - Control	Pre	-8.62687e-05	5.79261e-05	84.677	-1.48929	0.140127	Transmitter	LMEM	0.672749	NS
Campylobacter gracilis	Transmitter - Control	Pre	-8.91991e-05	6.00419e-05	84.6807	-1.48561	0.141095	Transmitter	LMEM	0.672749	NS
Selenomonas noxia	Transmitter - Control	Pre	-0.000135098	9.09706e-05	84.677	-1.48507	0.141238	Transmitter	LMEM	0.672749	NS
Capnocytophaga leadbetteri	Transmitter - Control	Post	0.000135256	9.15014e-05	83.7273	1.47818	0.143111	Transmitter	LMEM	0.672749	NS
Prevotella pallens	Transmitter - Control	Pre	-0.000415022	0.000281789	84.6831	-1.47281	0.14451	Transmitter	LMEM	0.672749	NS
Dialister invisus	Transmitter - Control	Pre	-9.7937e-05	6.65329e-05	84.678	-1.47201	0.144725	Transmitter	LMEM	0.672749	NS
Psychrobacter faecalis	Transmitter - Control	Pre	0.000114545	7.78234e-05	84.6799	1.47186	0.144766	Transmitter	LMEM	0.672749	NS
Treponema socranskii	Transmitter - Control	Pre	-5.43046e-05	3.68973e-05	84.687	-1.47178	0.144787	Transmitter	LMEM	0.672749	NS
Prevotella oulorum	Transmitter - Control	Pre	-7.59498e-05	5.32358e-05	84.6762	-1.42667	0.157353	Transmitter	LMEM	0.696806	NS
Fusobacterium periodonticum	Transmitter - Control	Pre	-7.19278e-05	5.04895e-05	84.6775	-1.42461	0.157946	Transmitter	LMEM	0.696806	NS
Chryseobacterium bovis	Transmitter - Control	Pre	-5.75345e-05	4.05928e-05	84.6793	-1.41736	0.160047	Transmitter	LMEM	0.696806	NS
Streptococcus mutans	Transmitter - Control	Post	0.000895315	0.000638068	55.1932	1.40316	0.166169	Transmitter	LMEM	0.700308	NS
Neisseria oralis	Transmitter - Control	Pre	8.60224e-05	6.17751e-05	57.0875	1.39251	0.169169	Transmitter	LMEM	0.700308	NS
Bifidobacterium bifidum	Transmitter - Control	Post	-0.000480283	0.000347569	72.8607	-1.38183	0.171245	Transmitter	LMEM	0.700308	NS
Streptococcus mutans	Transmitter - Control	Pre	0.000883899	0.000638595	55.3741	1.38413	0.171872	Transmitter	LMEM	0.700308	NS
Megamonas funiformis	Transmitter - Control	Pre	-0.000125537	9.14711e-05	84.6871	-1.37243	0.173554	Transmitter	LMEM	0.700308	NS
Finegoldia magna	Transmitter - Control	Post	-0.000284478	0.000211367	79.859	-1.3459	0.182144	Transmitter	LMEM	0.722295	NS
Selenomonas sputigena	Transmitter - Control	Pre	-0.000112481	8.4785e-05	84.6747	-1.32666	0.188187	Transmitter	LMEM	0.73361	NS
Capnocytophaga leadbetteri	Transmitter - Control	Pre	-0.000132745	0.000100842	84.5047	-1.31636	0.191612	Transmitter	LMEM	0.740687	NS
Corynebacterium matruchotii	Transmitter - Control	Pre	0.00156666	0.00118996	55.5914	1.31656	0.193387	Transmitter	LMEM	0.741318	NS
Roseomonas genomospecies	Transmitter - Control	Pre	8.8171e-05	6.956e-05	84.6871	1.26755	0.208432	Transmitter	LMEM	0.773214	NS
Haemophilus influenzae	Transmitter - Control	Post	-0.000661515	0.000526525	55.2177	-1.25638	0.214268	Transmitter	LMEM	0.782248	NS
Psychrobacter sanguinis	Transmitter - Control	Pre	0.000572201	0.000468346	84.6845	1.22175	0.225193	Transmitter	LMEM	0.806335	NS
Streptococcus sanguinis	Transmitter - Control	Pre	-0.00278899	0.00228742	84.6871	-1.21928	0.226124	Transmitter	LMEM	0.806335	NS
Dolosigranulum pigrum	Transmitter - Control	Post	-0.00182306	0.00151312	84.749	-1.20483	0.231622	Transmitter	LMEM	0.809779	NS
Capnocytophaga sputigena	Transmitter - Control	Pre	-0.000192267	0.000160785	84.5508	-1.1958	0.235118	Transmitter	LMEM	0.809779	NS
Acinetobacter baumannii	Transmitter - Control	Pre	0.00333599	0.0027998	84.5936	1.19151	0.236785	Transmitter	LMEM	0.809779	NS
Prevotella melaninogenica	Transmitter - Control	Post	-0.00264295	0.00221735	74.2098	-1.19194	0.237082	Transmitter	LMEM	0.809779	NS
Dolosigranulum pigrum	Transmitter - Control	Pre	0.00197876	0.00166856	84.6519	1.18591	0.238976	Transmitter	LMEM	0.809779	NS
Selenomonas sputigena	Transmitter - Control	Post	9.09779e-05	7.69008e-05	84.9192	1.18306	0.240089	Transmitter	LMEM	0.809779	NS
Dolosicoccus paucivorans	Transmitter - Control	Pre	-0.00031304	0.000267625	84.6871	-1.1697	0.245405	Transmitter	LMEM	0.809779	NS
Anaerococcus murdochii	Transmitter - Control	Post	5.8562e-05	5.00454e-05	68.4795	1.17018	0.245985	Transmitter	LMEM	0.809779	NS
Lautropia mirabilis	Transmitter - Control	Post	0.000361804	0.000312342	85.0076	1.15836	0.249963	Transmitter	LMEM	0.809779	NS
Paracoccus chinensis	Transmitter - Control	Pre	-0.000118588	0.000102447	84.6856	-1.15755	0.250301	Transmitter	LMEM	0.809779	NS
Staphylococcus aureus	Transmitter - Control	Pre	0.000276747	0.000243422	84.6871	1.1369	0.258785	Transmitter	LMEM	0.815351	NS
Enhydrobacter aerosaccus	Transmitter - Control	Pre	0.00128212	0.0011418	84.1824	1.12289	0.264675	Transmitter	LMEM	0.815467	NS
Corynebacterium appendicis	Transmitter - Control	Post	-0.000744361	0.000664958	85.0076	-1.11941	0.266118	Transmitter	LMEM	0.815467	NS
Solobacterium moorei	Transmitter - Control	Pre	7.66511e-05	6.93211e-05	84.6604	1.10574	0.271972	Transmitter	LMEM	0.815467	NS
Paracoccus sphaerophysae	Transmitter - Control	Post	-9.89538e-05	9.02804e-05	85.0076	-1.09607	0.276143	Transmitter	LMEM	0.815467	NS
Prevotella conceptionensis	Transmitter - Control	Pre	-7.17428e-05	6.54593e-05	84.6798	-1.09599	0.27619	Transmitter	LMEM	0.815467	NS
Campylobacter concisus	Transmitter - Control	Pre	9.13416e-05	8.34038e-05	84.584	1.09517	0.27655	Transmitter	LMEM	0.815467	NS
Haemophilus influenzae	Transmitter - Control	Pre	-0.000575216	0.000527014	55.4214	-1.09146	0.279791	Transmitter	LMEM	0.817908	NS
Rothia dentocariosa	Transmitter - Control	Pre	0.000450561	0.000415205	84.6871	1.08515	0.280934	Transmitter	LMEM	0.817908	NS
Capnocytophaga sputigena	Transmitter - Control	Post	0.000155934	0.000145838	84.0196	1.06923	0.288029	Transmitter	LMEM	0.831651	NS
Aureimonas altamirensis	Transmitter - Control	Post	-7.39441e-05	6.9341e-05	85.0076	-1.06638	0.28927	Transmitter	LMEM	0.831651	NS
Corynebacterium lipophiloflavum	Transmitter - Control	Pre	-0.000209148	0.000199851	61.115	-1.04652	0.299443	Transmitter	LMEM	0.839902	NS
Paracoccus siganidrum	Transmitter - Control	Post	-0.000115247	0.000112453	60.0311	-1.02484	0.30955	Transmitter	LMEM	0.852653	NS
Rothia terrae	Transmitter - Control	Pre	0.000387379	0.000384799	84.6852	1.00671	0.316944	Transmitter	LMEM	0.853699	NS
Prevotella melaninogenica	Transmitter - Control	Pre	-0.00239486	0.00237828	80.5707	-1.00697	0.316964	Transmitter	LMEM	0.853699	NS
Tepidiphilus succinatimandens	Transmitter - Control	Pre	-0.000122559	0.000122969	84.6871	-0.99667	0.321764	Transmitter	LMEM	0.855557	NS
Chryseobacterium taklimakanense	Transmitter - Control	Post	-7.89228e-05	7.96278e-05	82.5701	-0.991146	0.32451	Transmitter	LMEM	0.8579	NS
Chryseobacterium anthropi	Transmitter - Control	Pre	0.000145667	0.000149492	84.6871	0.97441	0.332628	Transmitter	LMEM	0.864457	NS
Corynebacterium tuscaniense	Transmitter - Control	Post	-0.000170567	0.00017676	59.1652	-0.964968	0.338488	Transmitter	LMEM	0.874745	NS
Corynebacterium glaucum	Transmitter - Control	Pre	-0.00422667	0.00473844	55.1981	-0.891995	0.376268	Transmitter	LMEM	0.901106	NS
Corynebacterium glaucum	Transmitter - Control	Post	-0.004074	0.00473637	55.1022	-0.860151	0.393433	Transmitter	LMEM	0.901106	NS
Corynebacterium tuscaniense	Transmitter - Control	Pre	-0.000154375	0.000179804	62.6394	-0.858573	0.393849	Transmitter	LMEM	0.901106	NS
Streptococcus peroris	Transmitter - Control	Pre	-0.00332709	0.00388526	84.6871	-0.856336	0.394229	Transmitter	LMEM	0.901106	NS
Bifidobacterium breve	Transmitter - Control	Post	-0.000194623	0.000227668	81.5129	-0.854854	0.395137	Transmitter	LMEM	0.901106	NS
Peptostreptococcus stomatis	Transmitter - Control	Pre	-0.000103835	0.000123928	84.6697	-0.837863	0.404467	Transmitter	LMEM	0.901106	NS
Arsenicicoccus bolidensis	Transmitter - Control	Post	-4.71192e-05	5.63583e-05	85.0076	-0.836065	0.405462	Transmitter	LMEM	0.901106	NS
Collinsella aerofaciens	Transmitter - Control	Post	-0.000389464	0.000468277	56.3408	-0.831695	0.409092	Transmitter	LMEM	0.901106	NS
Corynebacterium sputi	Transmitter - Control	Pre	8.72023e-05	0.000105127	82.2666	0.829494	0.409225	Transmitter	LMEM	0.901106	NS
Corynebacterium kroppenstedtii	Transmitter - Control	Pre	-0.000286326	0.000345965	84.6649	-0.827617	0.410214	Transmitter	LMEM	0.901106	NS
Staphylococcus haemolyticus	Transmitter - Control	Pre	0.000668048	0.000829299	84.6798	0.805558	0.422754	Transmitter	LMEM	0.901106	NS
Enhydrobacter aerosaccus	Transmitter - Control	Post	-0.000835199	0.00103942	82.1572	-0.803526	0.42399	Transmitter	LMEM	0.901106	NS
Nesterenkonia lacusekhoensis	Transmitter - Control	Post	-0.000320841	0.000400379	84.9439	-0.801343	0.425169	Transmitter	LMEM	0.901106	NS
Granulicatella elegans	Transmitter - Control	Post	0.000913853	0.00115571	84.0259	0.790726	0.43133	Transmitter	LMEM	0.901106	NS
Vogesella perlucida	Transmitter - Control	Post	-2.89467e-05	3.66734e-05	84.948	-0.789311	0.432128	Transmitter	LMEM	0.901106	NS
Paracoccus marcusii	Transmitter - Control	Post	-6.15314e-05	7.82017e-05	85.0076	-0.78683	0.43357	Transmitter	LMEM	0.901106	NS
Porphyromonas cangingivalis	Transmitter - Control	Post	-0.000109379	0.000139013	85.0076	-0.78683	0.43357	Transmitter	LMEM	0.901106	NS
Altererythrobacter troitsensis	Transmitter - Control	Post	-2.99689e-05	3.80882e-05	85.0076	-0.78683	0.43357	Transmitter	LMEM	0.901106	NS
Kocuria rosea	Transmitter - Control	Post	-6.52264e-05	8.28977e-05	85.0076	-0.78683	0.43357	Transmitter	LMEM	0.901106	NS
Ralstonia solanacearum	Transmitter - Control	Post	-0.000114737	0.000145821	85.0076	-0.78683	0.43357	Transmitter	LMEM	0.901106	NS
Streptococcus sanguinis	Transmitter - Control	Post	0.00163235	0.00207501	85.0076	0.786669	0.433663	Transmitter	LMEM	0.901106	NS
Psychrobacter sanguinis	Transmitter - Control	Post	-0.000332058	0.000424842	84.9894	-0.781604	0.436619	Transmitter	LMEM	0.901106	NS
Deinococcus radiodurans	Transmitter - Control	Post	-0.000189273	0.000243319	85.0076	-0.77788	0.4388	Transmitter	LMEM	0.901106	NS
Gemmiger formicilis	Transmitter - Control	Post	-5.98531e-05	7.89927e-05	55.0024	-0.757705	0.451862	Transmitter	LMEM	0.910579	NS
Gemmiger formicilis	Transmitter - Control	Pre	-5.98498e-05	7.89935e-05	55.0047	-0.757655	0.451891	Transmitter	LMEM	0.910579	NS
Prevotella salivae	Transmitter - Control	Post	-0.000197002	0.000262061	85.0076	-0.751739	0.454284	Transmitter	LMEM	0.910579	NS
Corynebacterium glucuronolyticum	Transmitter - Control	Pre	-0.000166444	0.00022377	56.5779	-0.743818	0.460064	Transmitter	LMEM	0.910579	NS
Corynebacterium pseudogenitalium	Transmitter - Control	Post	2.77644e-05	3.75312e-05	85.0076	0.739768	0.461479	Transmitter	LMEM	0.910579	NS
Brevibacterium pityocampae	Transmitter - Control	Post	-0.000227653	0.000310421	85.0076	-0.73337	0.465351	Transmitter	LMEM	0.910579	NS
Nesterenkonia rhizosphaerae	Transmitter - Control	Post	-0.000117828	0.000161769	85.0076	-0.728372	0.468387	Transmitter	LMEM	0.910579	NS
Corynebacterium mycetoides	Transmitter - Control	Pre	-0.000363539	0.000501047	55.0166	-0.725559	0.471184	Transmitter	LMEM	0.910579	NS
Moraxella atlantae	Transmitter - Control	Post	-0.000137945	0.000191963	55.016	-0.7186	0.475428	Transmitter	LMEM	0.910579	NS
Macellibacteroides fermentans	Transmitter - Control	Post	-0.000129851	0.000181236	55.0873	-0.716475	0.476725	Transmitter	LMEM	0.910579	NS
Corynebacterium genitalium	Transmitter - Control	Post	-0.00127945	0.00178828	55.274	-0.715465	0.477333	Transmitter	LMEM	0.910579	NS
Macellibacteroides fermentans	Transmitter - Control	Pre	-0.000129591	0.000181304	55.1693	-0.714773	0.477763	Transmitter	LMEM	0.910579	NS
Solobacterium moorei	Transmitter - Control	Post	-4.43656e-05	6.28669e-05	84.8128	-0.705706	0.482305	Transmitter	LMEM	0.910579	NS
Corynebacterium mycetoides	Transmitter - Control	Post	-0.000350975	0.000501029	55.0085	-0.700509	0.486562	Transmitter	LMEM	0.910579	NS
Prevotella salivae	Transmitter - Control	Pre	-0.000200997	0.000288887	84.6871	-0.695762	0.488483	Transmitter	LMEM	0.910579	NS
Corynebacterium imitans	Transmitter - Control	Pre	5.43761e-05	7.89467e-05	84.6848	0.68877	0.492851	Transmitter	LMEM	0.910579	NS
Finegoldia magna	Transmitter - Control	Pre	-0.000157827	0.000230717	83.483	-0.684069	0.495826	Transmitter	LMEM	0.910579	NS
Moraxella atlantae	Transmitter - Control	Pre	-0.000131438	0.000191976	55.0311	-0.684657	0.496434	Transmitter	LMEM	0.910579	NS
Corynebacterium riegelii	Transmitter - Control	Post	-6.48348e-05	9.48451e-05	65.3741	-0.683585	0.496653	Transmitter	LMEM	0.910579	NS
Corynebacterium glucuronolyticum	Transmitter - Control	Post	-0.000150335	0.000222993	55.8209	-0.67417	0.502986	Transmitter	LMEM	0.918149	NS
Prevotella nanceiensis	Transmitter - Control	Pre	0.000138432	0.000221445	84.6844	0.62513	0.533566	Transmitter	LMEM	0.955021	NS
Fusobacterium periodonticum	Transmitter - Control	Post	2.82031e-05	4.57959e-05	84.9396	0.615843	0.539645	Transmitter	LMEM	0.962158	NS
Streptococcus peroris	Transmitter - Control	Post	-0.00213033	0.00352448	85.0076	-0.604439	0.547162	Transmitter	LMEM	0.964346	NS
Corynebacterium genitalium	Transmitter - Control	Pre	-0.00104712	0.00179037	55.5302	-0.584864	0.561008	Transmitter	LMEM	0.979551	NS
Tepidiphilus succinatimandens	Transmitter - Control	Post	-6.50951e-05	0.00011155	85.0076	-0.583552	0.561067	Transmitter	LMEM	0.979551	NS
Prevotella oulorum	Transmitter - Control	Post	2.78072e-05	4.82861e-05	84.9298	0.575884	0.566217	Transmitter	LMEM	0.979551	NS
Collinsella aerofaciens	Transmitter - Control	Pre	-0.000271555	0.000470933	57.5605	-0.576633	0.566436	Transmitter	LMEM	0.979551	NS
Rothia terrae	Transmitter - Control	Post	-0.00019483	0.000349058	84.9943	-0.558159	0.578203	Transmitter	LMEM	0.991344	NS
Peptostreptococcus stomatis	Transmitter - Control	Post	6.18256e-05	0.000112398	84.8819	0.550058	0.583724	Transmitter	LMEM	0.991344	NS
Leptotrichia shahii	Transmitter - Control	Pre	-2.91254e-05	5.30636e-05	84.6826	-0.548878	0.584534	Transmitter	LMEM	0.991344	NS
Sphingobacterium hotanense	Transmitter - Control	Post	-5.95361e-05	0.000112706	55.5084	-0.528241	0.599438	Transmitter	LMEM	0.999668	NS
Capnocytophaga granulosa	Transmitter - Control	Post	2.6685e-05	5.09189e-05	84.8717	0.524069	0.601596	Transmitter	LMEM	0.999668	NS
Oribacterium sinus	Transmitter - Control	Post	3.03852e-05	5.80392e-05	84.6587	0.523529	0.601974	Transmitter	LMEM	0.999668	NS
Sphingobacterium hotanense	Transmitter - Control	Pre	-5.83923e-05	0.00011295	55.981	-0.516973	0.607211	Transmitter	LMEM	1	NS
Corynebacterium lipophiloflavum	Transmitter - Control	Post	-9.73233e-05	0.000197151	58.2899	-0.493648	0.62341	Transmitter	LMEM	1	NS
Dolosicoccus paucivorans	Transmitter - Control	Post	-0.000117793	0.000242774	85.0076	-0.485197	0.628785	Transmitter	LMEM	1	NS
Psychrobacter faecalis	Transmitter - Control	Post	-3.04557e-05	7.05905e-05	84.9565	-0.431442	0.66724	Transmitter	LMEM	1	NS
Paracoccus chinensis	Transmitter - Control	Post	3.98001e-05	9.29322e-05	84.9973	0.42827	0.669538	Transmitter	LMEM	1	NS
Prevotella histicola	Transmitter - Control	Pre	0.000772862	0.00191132	82.4118	0.404361	0.686995	Transmitter	LMEM	1	NS
Prevotella nanceiensis	Transmitter - Control	Post	-7.79906e-05	0.000200875	84.9889	-0.388253	0.698799	Transmitter	LMEM	1	NS
Megamonas funiformis	Transmitter - Control	Post	-3.06818e-05	8.29772e-05	85.0076	-0.369762	0.712479	Transmitter	LMEM	1	NS
Dialister invisus	Transmitter - Control	Post	2.17092e-05	6.0348e-05	84.9427	0.359733	0.71994	Transmitter	LMEM	1	NS
Actinomyces massiliensis	Transmitter - Control	Post	-5.16219e-05	0.000147372	85.0076	-0.350284	0.726992	Transmitter	LMEM	1	NS
Paracoccus sphaerophysae	Transmitter - Control	Pre	-3.33398e-05	9.95219e-05	84.6871	-0.335	0.738454	Transmitter	LMEM	1	NS
Brevibacterium pityocampae	Transmitter - Control	Pre	0.000112813	0.000342197	84.6871	0.329674	0.742461	Transmitter	LMEM	1	NS
Corynebacterium durum	Transmitter - Control	Pre	-0.000122894	0.000378134	84.6506	-0.325002	0.745981	Transmitter	LMEM	1	NS
Oribacterium sinus	Transmitter - Control	Pre	2.06152e-05	6.40044e-05	84.64	0.322091	0.748178	Transmitter	LMEM	1	NS
Corynebacterium riegelii	Transmitter - Control	Pre	-3.04127e-05	9.87421e-05	71.9785	-0.308001	0.758971	Transmitter	LMEM	1	NS
Actinomyces graevenitzii	Transmitter - Control	Post	-0.000386491	0.00132247	84.994	-0.292249	0.770808	Transmitter	LMEM	1	NS
Megasphaera micronuciformis	Transmitter - Control	Pre	3.81291e-05	0.000147154	72.6608	0.25911	0.796283	Transmitter	LMEM	1	NS
Parvimonas micra	Transmitter - Control	Post	1.95558e-05	7.78883e-05	84.9338	0.251075	0.802363	Transmitter	LMEM	1	NS
Corynebacterium kroppenstedtii	Transmitter - Control	Post	-7.68003e-05	0.000313764	84.8465	-0.244771	0.807225	Transmitter	LMEM	1	NS
Chryseobacterium bovis	Transmitter - Control	Post	-8.85268e-06	3.68198e-05	84.9523	-0.240432	0.810574	Transmitter	LMEM	1	NS
Rothia mucilaginosa	Transmitter - Control	Pre	0.00173594	0.00740856	84.6779	0.234315	0.815306	Transmitter	LMEM	1	NS
Haemophilus parainfluenzae	Transmitter - Control	Pre	0.000608725	0.00283934	84.625	0.214389	0.830759	Transmitter	LMEM	1	NS
Campylobacter concisus	Transmitter - Control	Post	1.61217e-05	7.56356e-05	84.2465	0.21315	0.831725	Transmitter	LMEM	1	NS
Rothia dentocariosa	Transmitter - Control	Post	7.98225e-05	0.00037665	85.0076	0.211928	0.832671	Transmitter	LMEM	1	NS
Corynebacterium aurimucosum	Transmitter - Control	Post	-2.57058e-05	0.000128985	84.596	-0.199293	0.842512	Transmitter	LMEM	1	NS
Chryseobacterium anthropi	Transmitter - Control	Post	-2.65064e-05	0.00013561	85.0076	-0.19546	0.845499	Transmitter	LMEM	1	NS
Corynebacterium imitans	Transmitter - Control	Post	-1.39513e-05	7.16137e-05	84.9917	-0.194813	0.846004	Transmitter	LMEM	1	NS
Prevotella histicola	Transmitter - Control	Post	0.000304805	0.00176434	77.3569	0.172759	0.863292	Transmitter	LMEM	1	NS
Selenomonas noxia	Transmitter - Control	Post	1.36438e-05	8.25132e-05	84.9356	0.165353	0.869059	Transmitter	LMEM	1	NS
Anaerococcus prevotii	Transmitter - Control	Post	-9.49172e-06	5.85206e-05	84.9801	-0.162194	0.871538	Transmitter	LMEM	1	NS
Prevotella pallens	Transmitter - Control	Post	4.07224e-05	0.00025561	84.9799	0.159315	0.873799	Transmitter	LMEM	1	NS
Paracoccus yeei	Transmitter - Control	Pre	2.07558e-05	0.000130388	84.684	0.159185	0.873902	Transmitter	LMEM	1	NS
Bifidobacterium bifidum	Transmitter - Control	Pre	5.80495e-05	0.000371172	79.5991	0.156395	0.876118	Transmitter	LMEM	1	NS
Veillonella dispar	Transmitter - Control	Post	-0.000117742	0.000777569	85.0076	-0.151424	0.88	Transmitter	LMEM	1	NS
Paracoccus siganidrum	Transmitter - Control	Pre	-1.66576e-05	0.000114777	64.1	-0.145129	0.885064	Transmitter	LMEM	1	NS
Rothia mucilaginosa	Transmitter - Control	Post	0.000971129	0.00671986	84.942	0.144516	0.885435	Transmitter	LMEM	1	NS
Lautropia mirabilis	Transmitter - Control	Pre	-3.89716e-05	0.000344315	84.6871	-0.113186	0.910151	Transmitter	LMEM	1	NS
Treponema socranskii	Transmitter - Control	Post	-3.61248e-06	3.3471e-05	85.0073	-0.107929	0.914307	Transmitter	LMEM	1	NS
Granulicatella elegans	Transmitter - Control	Pre	-0.000134667	0.00127417	84.5518	-0.10569	0.916079	Transmitter	LMEM	1	NS
Deinococcus radiodurans	Transmitter - Control	Pre	2.37522e-05	0.000268226	84.6871	0.0885531	0.929646	Transmitter	LMEM	1	NS
Corynebacterium appendicis	Transmitter - Control	Pre	-6.12917e-05	0.000733026	84.6871	-0.0836146	0.93356	Transmitter	LMEM	1	NS
Lactobacillus iners	Transmitter - Control	Post	-2.54634e-05	0.000305476	84.9861	-0.0833563	0.933764	Transmitter	LMEM	1	NS
Aureimonas altamirensis	Transmitter - Control	Pre	6.31615e-06	7.64391e-05	84.6871	0.0826298	0.934341	Transmitter	LMEM	1	NS
Staphylococcus haemolyticus	Transmitter - Control	Post	5.02313e-05	0.000752223	84.956	0.0667772	0.946916	Transmitter	LMEM	1	NS
Gardnerella vaginalis	Transmitter - Control	Post	1.31321e-05	0.000212247	85.0075	0.0618716	0.95081	Transmitter	LMEM	1	NS
Salinicoccus roseus	Transmitter - Control	Post	-3.06695e-06	5.39584e-05	83.9682	-0.056839	0.954808	Transmitter	LMEM	1	NS
Bacillus longiquaesitum	Transmitter - Control	Post	-2.3742e-06	4.94225e-05	84.984	-0.0480389	0.961798	Transmitter	LMEM	1	NS
Fusobacterium nucleatum	Transmitter - Control	Pre	-2.91788e-06	6.13826e-05	84.6851	-0.0475359	0.962198	Transmitter	LMEM	1	NS
Corynebacterium pyruviciproducens	Transmitter - Control	Post	-4.01603e-06	8.52053e-05	83.4628	-0.0471336	0.962519	Transmitter	LMEM	1	NS
Megasphaera micronuciformis	Transmitter - Control	Post	6.58279e-06	0.000141077	65.9138	0.0466611	0.962924	Transmitter	LMEM	1	NS
Campylobacter gracilis	Transmitter - Control	Post	-2.03138e-06	5.44622e-05	84.9624	-0.0372988	0.970334	Transmitter	LMEM	1	NS
Corynebacterium sputi	Transmitter - Control	Post	3.25586e-06	9.71299e-05	77.0685	0.0335207	0.973346	Transmitter	LMEM	1	NS
Bifidobacterium breve	Transmitter - Control	Pre	6.52603e-06	0.000249675	84.0133	0.0261381	0.979209	Transmitter	LMEM	1	NS
Anaerococcus vaginalis	Transmitter - Control	Pre	-1.05438e-06	5.73942e-05	84.5748	-0.0183709	0.985386	Transmitter	LMEM	1	NS
Empedobacter falsenii	Transmitter - Control	Post	-2.51807e-06	0.000178102	84.7392	-0.0141384	0.988753	Transmitter	LMEM	1	NS
Vogesella perlucida	Transmitter - Control	Pre	4.80545e-07	4.04316e-05	84.6787	0.0118854	0.990545	Transmitter	LMEM	1	NS
Psychrobacter phenylpyruvicus	Transmitter - Control	Post	-3.13217e-06	0.000461717	84.4151	-0.00678375	0.994603	Transmitter	LMEM	1	NS
Nesterenkonia lacusekhoensis	Transmitter - Control	Pre	-2.54204e-06	0.000441412	84.6781	-0.00575889	0.995419	Transmitter	LMEM	1	NS
Selenomonas infelix	Transmitter - Control	Post	-3.89275e-07	6.9096e-05	84.6885	-0.00563382	0.995518	Transmitter	LMEM	1	NS
Alloprevotella tannerae	Transmitter - Control	Post	1.08558e-06	0.000261398	84.9354	0.00415296	0.996696	Transmitter	LMEM	1	NS
Acinetobacter schindleri	Transmitter - Control	Post	7.51952e-07	0.000181064	84.9354	0.00415296	0.996696	Transmitter	LMEM	1	NS
Anaeroglobus geminatus	Transmitter - Control	Post	1.48784e-07	3.58261e-05	84.9354	0.00415296	0.996696	Transmitter	LMEM	1	NS
Sporosarcina thermotolerans	Transmitter - Control	Post	1.6365e-07	3.94056e-05	84.9354	0.00415296	0.996696	Transmitter	LMEM	1	NS
Neisseria elongata	Transmitter - Control	Post	2.182e-07	5.25408e-05	84.9354	0.00415296	0.996696	Transmitter	LMEM	1	NS
Leptotrichia buccalis	Transmitter - Control	Post	2.0389e-07	4.9095e-05	84.9354	0.00415296	0.996696	Transmitter	LMEM	1	NS
Haemophilus parainfluenzae	Transmitter - Control	Post	-9.73002e-06	0.00257465	84.5455	-0.00377917	0.996994	Transmitter	LMEM	1	NS
Peptococcus niger	Transmitter - Control	Post	1.11312e-06	0.000434734	84.9904	0.00256047	0.997963	Transmitter	LMEM	1	NS
Catenibacterium mitsuokai	Transmitter - Control	Post	-1.32449e-07	5.59203e-05	84.9833	-0.00236854	0.998116	Transmitter	LMEM	1	NS
Staphylococcus chromogenes	Transmitter - Control	Post	-1.45701e-07	6.15153e-05	84.9833	-0.00236854	0.998116	Transmitter	LMEM	1	NS
Corynebacterium aquatimens	Transmitter - Control	Post	-1.26372e-07	5.33544e-05	84.9833	-0.00236854	0.998116	Transmitter	LMEM	1	NS
Moraxella lincolnii	Transmitter - Control	Post	-3.36167e-07	0.00014193	84.9833	-0.00236854	0.998116	Transmitter	LMEM	1	NS
Aeromicrobium tamlense	Transmitter - Control	Pre	-4.67855e-07	0.000439251	84.6837	-0.00106512	0.999153	Transmitter	LMEM	1	NS
Azotobacter chroococcum	Transmitter - Control	Pre	-2.83596e-07	0.000266257	84.6837	-0.00106512	0.999153	Transmitter	LMEM	1	NS
Porphyromonas cangingivalis	Transmitter - Control	Pre	-5.96874e-20	0.000153243	84.6871	-3.89496e-16	1	Transmitter	LMEM	1	NS
Kocuria rosea	Transmitter - Control	Pre	-2.98437e-20	9.13835e-05	84.6871	-3.26576e-16	1	Transmitter	LMEM	1	NS
Ralstonia solanacearum	Transmitter - Control	Pre	-4.77499e-20	0.000160748	84.6871	-2.97048e-16	1	Transmitter	LMEM	1	NS
Actinomyces massiliensis	Transmitter - Control	Pre	-1.79062e-20	0.000162457	84.6871	-1.10221e-16	1	Transmitter	LMEM	1	NS
Nesterenkonia rhizosphaerae	Transmitter - Control	Pre	-2.3875e-20	0.000178328	84.6871	-1.33882e-16	1	Transmitter	LMEM	1	NS
Altererythrobacter troitsensis	Transmitter - Control	Pre	2.98437e-21	4.1987e-05	84.6871	7.10784e-17	1	Transmitter	LMEM	1	NS
Arsenicicoccus bolidensis	Transmitter - Control	Pre	0	6.21274e-05	84.6871	0	1	Transmitter	LMEM	1	NS
Paracoccus marcusii	Transmitter - Control	Pre	0	8.62068e-05	84.6871	0	1	Transmitter	LMEM	1	NS
Veillonella dispar	Transmitter - Control	Pre	-4.77499e-20	0.000857164	84.6871	-5.57069e-17	1	Transmitter	LMEM	1	NS

## Sheet: EMT - adiv
contrast	Timepoint2	estimate	SE	df	t.ratio	p.value	alpha_metric	metadata_variable	padj	dir
Transmitter - Control	Post	0.0659857	0.288326	23	0.228858	0.821002	Shannon	Transmitter	0.926577	NS
Transmitter - Control	Post	0.0123455	0.0697857	23	0.176906	0.861131	Simpson	Transmitter	0.926577	NS
Transmitter - Control	Pre	0.0072692	0.0780228	23	0.0931677	0.926577	Simpson	Transmitter	0.926577	NS
Transmitter - Control	Pre	-0.150084	0.322359	23	-0.46558	0.645895	Shannon	Transmitter	0.926577	NS
Transmitter - Control	Post	-1.7	10.3953	23	-0.163535	0.871526	Observed	Transmitter	0.926577	NS
Transmitter - Control	Pre	-13.75	11.6224	23	-1.18307	0.248868	Observed	Transmitter	0.926577	NS

## Sheet: EMT - genus
Genus	contrast	Strata	Estimate	SE	df	t.ratio	p.value	metadata_variable	model	padj	dir
Rothia	Transmitter - Control	Post	0.0514846	0.0231278	22.4316	2.2261	0.0363551	Transmitter	LMEM	0.670284	NS
Bifidobacterium	Transmitter - Control	Post	-0.042881	0.0251549	21.2396	-1.70468	0.10284	Transmitter	LMEM	0.712212	NS
Schaalia	Transmitter - Control	Pre	0.00597185	0.00460438	22.7148	1.29699	0.207654	Transmitter	LMEM	0.712212	NS
Neisseria	Transmitter - Control	Post	0.0121954	0.00962211	22.7989	1.26744	0.217792	Transmitter	LMEM	0.712212	NS
Prevotella	Transmitter - Control	Pre	-0.0157011	0.0125106	13.6853	-1.25502	0.230479	Transmitter	LMEM	0.712212	NS
Streptococcus	Transmitter - Control	Pre	0.149964	0.122404	22.6802	1.22515	0.23309	Transmitter	LMEM	0.712212	NS
Acinetobacter	Transmitter - Control	Post	0.0234455	0.0258259	18.5824	0.907829	0.375592	Transmitter	LMEM	0.821798	NS
Prevotella	Transmitter - Control	Post	-0.0113054	0.0124165	13.299	-0.910514	0.378759	Transmitter	LMEM	0.821798	NS
Gemella	Transmitter - Control	Pre	-0.0097238	0.0109422	22.7148	-0.888649	0.383506	Transmitter	LMEM	0.821798	NS
Veillonella	Transmitter - Control	Post	-0.0332243	0.041013	21.7637	-0.810092	0.426657	Transmitter	LMEM	0.825787	NS
Corynebacterium	Transmitter - Control	Post	0.0133294	0.0183632	21.4437	0.725876	0.475763	Transmitter	LMEM	0.852215	NS
Limosilactobacillus	Transmitter - Control	Post	0.00357419	0.00501011	22.541	0.713396	0.482922	Transmitter	LMEM	0.852215	NS
Staphylococcus	Transmitter - Control	Pre	-0.0792956	0.115597	22.7148	-0.685965	0.499677	Transmitter	LMEM	0.85659	NS
Kocuria	Transmitter - Control	Pre	0.00359841	0.00560716	22.6641	0.641752	0.527472	Transmitter	LMEM	0.87912	NS
Rothia	Transmitter - Control	Pre	-0.0147298	0.0263635	22.572	-0.558721	0.581853	Transmitter	LMEM	0.895158	NS
Kocuria	Transmitter - Control	Post	-0.00259905	0.00491846	22.6794	-0.528428	0.602335	Transmitter	LMEM	0.903503	NS
Schaalia	Transmitter - Control	Post	-0.00190766	0.0040405	22.7989	-0.472136	0.641317	Transmitter	LMEM	0.917678	NS
Streptococcus	Transmitter - Control	Post	-0.0505385	0.107379	22.7191	-0.470655	0.642375	Transmitter	LMEM	0.917678	NS
Corynebacterium	Transmitter - Control	Pre	-0.00868169	0.0208326	22.2304	-0.416735	0.680868	Transmitter	LMEM	0.927398	NS
Acinetobacter	Transmitter - Control	Pre	-0.011317	0.0285204	20.8335	-0.396802	0.695549	Transmitter	LMEM	0.927398	NS
Staphylococcus	Transmitter - Control	Post	0.0345588	0.10144	22.7989	0.340681	0.736463	Transmitter	LMEM	0.960604	NS
Granulicatella	Transmitter - Control	Pre	0.00207862	0.00708713	22.7148	0.293295	0.771959	Transmitter	LMEM	0.984115	NS
Gemella	Transmitter - Control	Post	0.00262163	0.00960216	22.7989	0.273025	0.787292	Transmitter	LMEM	0.984115	NS
Veillonella	Transmitter - Control	Pre	-0.0085768	0.0466207	22.3428	-0.18397	0.855697	Transmitter	LMEM	0.988949	NS
Lactobacillus	Transmitter - Control	Post	-0.000610323	0.00414442	22.7989	-0.147264	0.884218	Transmitter	LMEM	0.988949	NS
Granulicatella	Transmitter - Control	Post	0.000605218	0.00621919	22.7989	0.0973147	0.923327	Transmitter	LMEM	0.988949	NS
Bifidobacterium	Transmitter - Control	Pre	-0.00251929	0.0284973	22.156	-0.0884044	0.930349	Transmitter	LMEM	0.988949	NS
Neisseria	Transmitter - Control	Pre	-0.000447625	0.010965	22.7148	-0.0408232	0.967794	Transmitter	LMEM	0.988949	NS
Lactobacillus	Transmitter - Control	Pre	0.000156838	0.00472281	22.7148	0.0332087	0.973798	Transmitter	LMEM	0.988949	NS
Limosilactobacillus	Transmitter - Control	Pre	-7.99921e-05	0.00571193	22.6114	-0.0140044	0.988949	Transmitter	LMEM	0.988949	NS

## Sheet: EMT - species
Species	contrast	Strata	Estimate	SE	df	t.ratio	p.value	metadata_variable	model	padj	dir
Gardnerella vaginalis	Transmitter - Control	Pre	0.00166035	0.000756989	22.7148	2.19337	0.0387882	Transmitter	LMEM	0.814427	NS
Catenibacterium mitsuokai	Transmitter - Control	Pre	0.000436409	0.000198957	22.6917	2.19349	0.0387897	Transmitter	LMEM	0.814427	NS
Actinomyces graevenitzii	Transmitter - Control	Pre	0.00991588	0.00454062	22.7056	2.18381	0.0395723	Transmitter	LMEM	0.814427	NS
Corynebacterium genitalium	Transmitter - Control	Pre	0.000741417	0.000342995	22.7148	2.1616	0.0414366	Transmitter	LMEM	0.814427	NS
Staphylococcus haemolyticus	Transmitter - Control	Pre	0.00204908	0.000991625	18.3155	2.06638	0.0532306	Transmitter	LMEM	0.814427	NS
Roseomonas genomospecies	Transmitter - Control	Post	0.000345927	0.000178631	22.7397	1.93655	0.065325	Transmitter	LMEM	0.814427	NS
Azotobacter chroococcum	Transmitter - Control	Post	0.00151422	0.000781919	22.7397	1.93655	0.065325	Transmitter	LMEM	0.814427	NS
Veillonella dispar	Transmitter - Control	Post	0.0015336	0.000791928	22.7397	1.93655	0.065325	Transmitter	LMEM	0.814427	NS
Paracoccus yeei	Transmitter - Control	Post	0.000719061	0.000371311	22.7397	1.93655	0.065325	Transmitter	LMEM	0.814427	NS
Corynebacterium appendicis	Transmitter - Control	Pre	0.000373774	0.000195163	22.6846	1.91519	0.0681601	Transmitter	LMEM	0.814427	NS
Corynebacterium durum	Transmitter - Control	Post	0.00186627	0.000996005	22.7989	1.87375	0.0738387	Transmitter	LMEM	0.814427	NS
Capnocytophaga sputigena	Transmitter - Control	Post	0.000404784	0.000217657	22.7391	1.85974	0.0759093	Transmitter	LMEM	0.814427	NS
Rothia mucilaginosa	Transmitter - Control	Post	0.0182087	0.00980793	22.7989	1.85653	0.0763479	Transmitter	LMEM	0.814427	NS
Capnocytophaga leadbetteri	Transmitter - Control	Post	0.000434861	0.000253472	22.5852	1.71562	0.0999209	Transmitter	LMEM	0.814427	NS
Prevotella nanceiensis	Transmitter - Control	Pre	0.000456614	0.000269825	22.7148	1.69226	0.104271	Transmitter	LMEM	0.814427	NS
Fusobacterium nucleatum	Transmitter - Control	Post	0.000300338	0.00017936	22.7697	1.6745	0.107715	Transmitter	LMEM	0.814427	NS
Corynebacterium glaucum	Transmitter - Control	Post	0.000282713	0.000171984	22.7989	1.64383	0.113932	Transmitter	LMEM	0.814427	NS
Corynebacterium aurimucosum	Transmitter - Control	Pre	-0.000601872	0.000403565	22.6033	-1.49139	0.149685	Transmitter	LMEM	0.814427	NS
Streptococcus sanguinis	Transmitter - Control	Post	0.00446832	0.00308344	22.7989	1.44913	0.160917	Transmitter	LMEM	0.814427	NS
Staphylococcus haemolyticus	Transmitter - Control	Post	0.00136165	0.000932405	15.9359	1.46037	0.163624	Transmitter	LMEM	0.814427	NS
Acinetobacter baumannii	Transmitter - Control	Post	0.0120533	0.00818256	13.0015	1.47304	0.164533	Transmitter	LMEM	0.814427	NS
Acinetobacter baumannii	Transmitter - Control	Pre	0.011908	0.00818289	13.0036	1.45523	0.169318	Transmitter	LMEM	0.814427	NS
Corynebacterium glaucum	Transmitter - Control	Pre	0.000272039	0.000195986	22.7148	1.38805	0.178586	Transmitter	LMEM	0.814427	NS
Dolosigranulum pigrum	Transmitter - Control	Post	-0.00275485	0.00205068	22.7989	-1.34338	0.192368	Transmitter	LMEM	0.814427	NS
Prevotella nanceiensis	Transmitter - Control	Post	0.000292117	0.00023678	22.7989	1.23371	0.22988	Transmitter	LMEM	0.814427	NS
Corynebacterium kroppenstedtii	Transmitter - Control	Pre	-0.000297575	0.000245679	21.9557	-1.21123	0.238682	Transmitter	LMEM	0.814427	NS
Lautropia mirabilis	Transmitter - Control	Post	0.0011677	0.000995315	22.7989	1.1732	0.252827	Transmitter	LMEM	0.814427	NS
Parvimonas micra	Transmitter - Control	Pre	-0.000334144	0.000295042	22.6337	-1.13253	0.269268	Transmitter	LMEM	0.814427	NS
Haemophilus parainfluenzae	Transmitter - Control	Post	0.00552926	0.00489223	22.6551	1.13021	0.27021	Transmitter	LMEM	0.814427	NS
Finegoldia magna	Transmitter - Control	Post	-0.00047828	0.000426479	22.2984	-1.12146	0.274023	Transmitter	LMEM	0.814427	NS
Megasphaera micronuciformis	Transmitter - Control	Post	-0.000219646	0.000200847	13.0818	-1.0936	0.293859	Transmitter	LMEM	0.814427	NS
Corynebacterium pyruviciproducens	Transmitter - Control	Pre	-0.000345504	0.0003248	22.1521	-1.06375	0.298903	Transmitter	LMEM	0.814427	NS
Selenomonas infelix	Transmitter - Control	Pre	-0.000274286	0.000264537	22.5649	-1.03686	0.310787	Transmitter	LMEM	0.814427	NS
Dialister invisus	Transmitter - Control	Pre	-0.000235044	0.000228845	22.6445	-1.02709	0.315225	Transmitter	LMEM	0.814427	NS
Prevotella pallens	Transmitter - Control	Pre	-0.000997449	0.000971192	22.6445	-1.02704	0.31525	Transmitter	LMEM	0.814427	NS
Selenomonas noxia	Transmitter - Control	Pre	-0.000323715	0.000315241	22.6445	-1.02688	0.315321	Transmitter	LMEM	0.814427	NS
Treponema socranskii	Transmitter - Control	Pre	-0.00013053	0.000127113	22.6445	-1.02688	0.315321	Transmitter	LMEM	0.814427	NS
Campylobacter gracilis	Transmitter - Control	Pre	-0.000214069	0.000208466	22.6445	-1.02688	0.315321	Transmitter	LMEM	0.814427	NS
Prevotella conceptionensis	Transmitter - Control	Pre	-0.0001723	0.000167789	22.6445	-1.02688	0.315321	Transmitter	LMEM	0.814427	NS
Acinetobacter schindleri	Transmitter - Control	Pre	-0.000712472	0.000693821	22.6445	-1.02688	0.315321	Transmitter	LMEM	0.814427	NS
Leptotrichia buccalis	Transmitter - Control	Pre	-0.000193185	0.000188128	22.6445	-1.02688	0.315321	Transmitter	LMEM	0.814427	NS
Selenomonas sputigena	Transmitter - Control	Pre	-0.000271503	0.000264395	22.6445	-1.02688	0.315321	Transmitter	LMEM	0.814427	NS
Anaeroglobus geminatus	Transmitter - Control	Pre	-0.000140973	0.000137282	22.6445	-1.02688	0.315321	Transmitter	LMEM	0.814427	NS
Alloprevotella tannerae	Transmitter - Control	Pre	-0.00102858	0.00100165	22.6445	-1.02688	0.315321	Transmitter	LMEM	0.814427	NS
Prevotella oulorum	Transmitter - Control	Pre	-0.000182742	0.000177958	22.6445	-1.02688	0.315321	Transmitter	LMEM	0.814427	NS
Paracoccus chinensis	Transmitter - Control	Pre	-0.000344228	0.000336178	22.6505	-1.02395	0.316673	Transmitter	LMEM	0.814427	NS
Megamonas funiformis	Transmitter - Control	Pre	-0.000300305	0.000294223	22.67	-1.02067	0.318179	Transmitter	LMEM	0.814427	NS
Capnocytophaga granulosa	Transmitter - Control	Pre	-0.000136279	0.000135089	22.6463	-1.00881	0.323721	Transmitter	LMEM	0.814427	NS
Peptostreptococcus stomatis	Transmitter - Control	Pre	-0.000405856	0.000404606	22.5797	-1.00309	0.326447	Transmitter	LMEM	0.814427	NS
Fusobacterium periodonticum	Transmitter - Control	Pre	-0.000173194	0.000174942	22.6479	-0.990007	0.332631	Transmitter	LMEM	0.814427	NS
Streptococcus peroris	Transmitter - Control	Pre	-0.0017018	0.00172106	22.7148	-0.988806	0.333175	Transmitter	LMEM	0.814427	NS
Empedobacter falsenii	Transmitter - Control	Pre	-0.000628027	0.000642526	22.6916	-0.977434	0.338661	Transmitter	LMEM	0.818502	NS
Bifidobacterium breve	Transmitter - Control	Post	-0.000733879	0.000774252	19.5871	-0.947855	0.354752	Transmitter	LMEM	0.82926	NS
Megasphaera micronuciformis	Transmitter - Control	Pre	-0.000192936	0.000201268	13.1904	-0.958599	0.355003	Transmitter	LMEM	0.82926	NS
Corynebacterium matruchotii	Transmitter - Control	Pre	-0.000220978	0.000239175	22.6532	-0.923916	0.365267	Transmitter	LMEM	0.82926	NS
Vogesella perlucida	Transmitter - Control	Post	-0.000113364	0.000123264	22.6667	-0.919686	0.367421	Transmitter	LMEM	0.82926	NS
Psychrobacter sanguinis	Transmitter - Control	Post	-0.000886171	0.000963681	22.669	-0.919569	0.36748	Transmitter	LMEM	0.82926	NS
Porphyromonas cangingivalis	Transmitter - Control	Post	-0.000426579	0.000467086	22.7989	-0.913277	0.370654	Transmitter	LMEM	0.82926	NS
Dolosicoccus paucivorans	Transmitter - Control	Post	-0.000459393	0.000503016	22.7989	-0.913277	0.370654	Transmitter	LMEM	0.82926	NS
Deinococcus radiodurans	Transmitter - Control	Post	-0.0007312	0.000806834	22.798	-0.906259	0.374278	Transmitter	LMEM	0.830331	NS
Lactobacillus iners	Transmitter - Control	Pre	0.000156838	0.000174695	22.7148	0.897784	0.378719	Transmitter	LMEM	0.833181	NS
Bifidobacterium bifidum	Transmitter - Control	Post	-0.000417585	0.000472593	22.6667	-0.883604	0.386186	Transmitter	LMEM	0.838922	NS
Corynebacterium matruchotii	Transmitter - Control	Post	0.00018478	0.00020979	22.6517	0.880786	0.387683	Transmitter	LMEM	0.838922	NS
Prevotella salivae	Transmitter - Control	Post	-0.000165219	0.000212363	14.9461	-0.778001	0.44871	Transmitter	LMEM	0.940153	NS
Prevotella histicola	Transmitter - Control	Post	-0.00105931	0.0015087	13.2806	-0.702134	0.494718	Transmitter	LMEM	0.996066	NS
Tepidiphilus succinatimandens	Transmitter - Control	Pre	-0.000291078	0.000427111	22.7148	-0.681504	0.502442	Transmitter	LMEM	0.996066	NS
Tepidiphilus succinatimandens	Transmitter - Control	Post	-0.000253871	0.000374804	22.7989	-0.677344	0.505004	Transmitter	LMEM	0.996066	NS
Prevotella histicola	Transmitter - Control	Pre	-0.00100096	0.00151944	13.6441	-0.658772	0.521005	Transmitter	LMEM	1	NS
Granulicatella elegans	Transmitter - Control	Post	0.001599	0.00250731	22.7989	0.637734	0.53	Transmitter	LMEM	1	NS
Rothia terrae	Transmitter - Control	Pre	-0.000185415	0.00033073	22.6466	-0.560622	0.58056	Transmitter	LMEM	1	NS
Fusobacterium periodonticum	Transmitter - Control	Post	8.56513e-05	0.000153447	22.6381	0.558182	0.582199	Transmitter	LMEM	1	NS
Actinomyces massiliensis	Transmitter - Control	Post	-0.000257093	0.00049445	22.7989	-0.519958	0.608105	Transmitter	LMEM	1	NS
Empedobacter falsenii	Transmitter - Control	Post	-0.000287176	0.000563704	22.7462	-0.509445	0.615347	Transmitter	LMEM	1	NS
Corynebacterium aurimucosum	Transmitter - Control	Post	-0.000180201	0.000353986	22.5188	-0.509062	0.615661	Transmitter	LMEM	1	NS
Peptostreptococcus stomatis	Transmitter - Control	Post	0.000175594	0.000354932	22.4533	0.494726	0.6256	Transmitter	LMEM	1	NS
Prevotella salivae	Transmitter - Control	Pre	-0.0001097	0.000221834	16.872	-0.494513	0.627321	Transmitter	LMEM	1	NS
Capnocytophaga leadbetteri	Transmitter - Control	Pre	-0.000131958	0.000288984	22.6278	-0.456629	0.652291	Transmitter	LMEM	1	NS
Finegoldia magna	Transmitter - Control	Pre	-0.000220803	0.000485978	22.5255	-0.454348	0.653927	Transmitter	LMEM	1	NS
Corynebacterium appendicis	Transmitter - Control	Post	-7.70374e-05	0.000171212	22.7295	-0.449954	0.657006	Transmitter	LMEM	1	NS
Streptococcus peroris	Transmitter - Control	Post	0.000672419	0.00151029	22.7989	0.445225	0.660356	Transmitter	LMEM	1	NS
Granulicatella elegans	Transmitter - Control	Pre	-0.00122729	0.00285723	22.7148	-0.429539	0.671578	Transmitter	LMEM	1	NS
Capnocytophaga granulosa	Transmitter - Control	Post	4.84645e-05	0.00011849	22.6339	0.409018	0.686371	Transmitter	LMEM	1	NS
Prevotella melaninogenica	Transmitter - Control	Post	0.000634412	0.00155434	19.1179	0.408154	0.687695	Transmitter	LMEM	1	NS
Rothia dentocariosa	Transmitter - Control	Post	-0.000367059	0.000906027	22.7989	-0.40513	0.689158	Transmitter	LMEM	1	NS
Lactobacillus iners	Transmitter - Control	Post	-6.08451e-05	0.000153301	22.7989	-0.396901	0.695131	Transmitter	LMEM	1	NS
Enhydrobacter aerosaccus	Transmitter - Control	Pre	-0.000364403	0.000924005	22.1568	-0.394374	0.697075	Transmitter	LMEM	1	NS
Prevotella melaninogenica	Transmitter - Control	Pre	-0.000618301	0.001727	21.1699	-0.35802	0.723873	Transmitter	LMEM	1	NS
Corynebacterium genitalium	Transmitter - Control	Post	0.000101057	0.000300989	22.7989	0.33575	0.740129	Transmitter	LMEM	1	NS
Enhydrobacter aerosaccus	Transmitter - Control	Post	-0.000264668	0.000815616	21.2416	-0.324501	0.748733	Transmitter	LMEM	1	NS
Rothia mucilaginosa	Transmitter - Control	Pre	-0.00318403	0.0111767	22.7148	-0.284881	0.778317	Transmitter	LMEM	1	NS
Parvimonas micra	Transmitter - Control	Post	7.29178e-05	0.000258786	22.6009	0.281769	0.780685	Transmitter	LMEM	1	NS
Rothia dentocariosa	Transmitter - Control	Pre	-0.000201197	0.00103247	22.7148	-0.194869	0.847228	Transmitter	LMEM	1	NS
Dolosigranulum pigrum	Transmitter - Control	Pre	-0.000313289	0.00233687	22.7148	-0.134063	0.894533	Transmitter	LMEM	1	NS
Corynebacterium durum	Transmitter - Control	Pre	0.000148345	0.00113501	22.7148	0.130699	0.897164	Transmitter	LMEM	1	NS
Deinococcus radiodurans	Transmitter - Control	Pre	-0.000115835	0.000919439	22.7143	-0.125984	0.900853	Transmitter	LMEM	1	NS
Capnocytophaga sputigena	Transmitter - Control	Pre	-2.29475e-05	0.000248098	22.6886	-0.0924936	0.927118	Transmitter	LMEM	1	NS
Bifidobacterium breve	Transmitter - Control	Pre	-7.23768e-05	0.000864529	21.4307	-0.0837181	0.934058	Transmitter	LMEM	1	NS
Paracoccus chinensis	Transmitter - Control	Post	-2.28468e-05	0.000294874	22.6447	-0.07748	0.938922	Transmitter	LMEM	1	NS
Corynebacterium kroppenstedtii	Transmitter - Control	Post	1.65964e-05	0.000217729	20.7231	0.0762249	0.939971	Transmitter	LMEM	1	NS
Haemophilus parainfluenzae	Transmitter - Control	Pre	-0.000423799	0.00557744	22.6545	-0.0759845	0.940098	Transmitter	LMEM	1	NS
Corynebacterium pyruviciproducens	Transmitter - Control	Post	-2.06708e-05	0.000286726	21.229	-0.0720927	0.943203	Transmitter	LMEM	1	NS
Gardnerella vaginalis	Transmitter - Control	Post	4.66418e-05	0.000664282	22.7989	0.0702138	0.944636	Transmitter	LMEM	1	NS
Dialister invisus	Transmitter - Control	Post	9.5977e-06	0.000200725	22.6293	0.0478151	0.962283	Transmitter	LMEM	1	NS
Megamonas funiformis	Transmitter - Control	Post	-1.14636e-05	0.000258092	22.6941	-0.0444168	0.964961	Transmitter	LMEM	1	NS
Actinomyces graevenitzii	Transmitter - Control	Post	-0.000154802	0.00398413	22.7785	-0.0388547	0.969345	Transmitter	LMEM	1	NS
Fusobacterium nucleatum	Transmitter - Control	Pre	-7.82631e-06	0.000204421	22.7017	-0.0382853	0.969795	Transmitter	LMEM	1	NS
Prevotella pallens	Transmitter - Control	Post	2.5657e-05	0.000851856	22.6293	0.030119	0.976236	Transmitter	LMEM	1	NS
Bifidobacterium bifidum	Transmitter - Control	Pre	9.17044e-06	0.000538777	22.6591	0.0170208	0.986569	Transmitter	LMEM	1	NS
Vogesella perlucida	Transmitter - Control	Pre	2.21668e-06	0.000140526	22.6591	0.0157741	0.987553	Transmitter	LMEM	1	NS
Psychrobacter sanguinis	Transmitter - Control	Pre	1.49585e-05	0.00109864	22.66	0.0136155	0.989256	Transmitter	LMEM	1	NS
Selenomonas noxia	Transmitter - Control	Post	3.06066e-06	0.000276505	22.6292	0.0110691	0.991265	Transmitter	LMEM	1	NS
Treponema socranskii	Transmitter - Control	Post	1.23414e-06	0.000111494	22.6292	0.0110691	0.991265	Transmitter	LMEM	1	NS
Campylobacter gracilis	Transmitter - Control	Post	2.02398e-06	0.00018285	22.6292	0.0110691	0.991265	Transmitter	LMEM	1	NS
Prevotella conceptionensis	Transmitter - Control	Post	1.62906e-06	0.000147172	22.6292	0.0110691	0.991265	Transmitter	LMEM	1	NS
Acinetobacter schindleri	Transmitter - Control	Post	6.73627e-06	0.000608567	22.6292	0.0110691	0.991265	Transmitter	LMEM	1	NS
Leptotrichia buccalis	Transmitter - Control	Post	1.82652e-06	0.000165011	22.6292	0.0110691	0.991265	Transmitter	LMEM	1	NS
Selenomonas sputigena	Transmitter - Control	Post	2.567e-06	0.000231908	22.6292	0.0110691	0.991265	Transmitter	LMEM	1	NS
Anaeroglobus geminatus	Transmitter - Control	Post	1.33287e-06	0.000120414	22.6292	0.0110691	0.991265	Transmitter	LMEM	1	NS
Alloprevotella tannerae	Transmitter - Control	Post	9.72498e-06	0.000878573	22.6292	0.0110691	0.991265	Transmitter	LMEM	1	NS
Prevotella oulorum	Transmitter - Control	Post	1.72779e-06	0.000156092	22.6292	0.0110691	0.991265	Transmitter	LMEM	1	NS
Rothia terrae	Transmitter - Control	Post	3.05956e-06	0.000290093	22.6347	0.0105468	0.991677	Transmitter	LMEM	1	NS
Paracoccus yeei	Transmitter - Control	Pre	-3.41069e-06	0.000423241	22.6888	-0.00805852	0.993641	Transmitter	LMEM	1	NS
Veillonella dispar	Transmitter - Control	Pre	-7.27428e-06	0.000902682	22.6888	-0.00805852	0.993641	Transmitter	LMEM	1	NS
Azotobacter chroococcum	Transmitter - Control	Pre	-7.18235e-06	0.000891274	22.6888	-0.00805852	0.993641	Transmitter	LMEM	1	NS
Roseomonas genomospecies	Transmitter - Control	Pre	-1.64082e-06	0.000203613	22.6888	-0.00805852	0.993641	Transmitter	LMEM	1	NS
Selenomonas infelix	Transmitter - Control	Post	-1.17384e-06	0.000232079	22.4115	-0.00505792	0.996009	Transmitter	LMEM	1	NS
Streptococcus sanguinis	Transmitter - Control	Pre	3.54099e-18	0.00351376	22.7148	1.00775e-15	1	Transmitter	LMEM	1	NS
Lautropia mirabilis	Transmitter - Control	Pre	8.85247e-19	0.00113422	22.7148	7.8049e-16	1	Transmitter	LMEM	1	NS
Actinomyces massiliensis	Transmitter - Control	Pre	1.10656e-19	0.000563455	22.7148	1.96388e-16	1	Transmitter	LMEM	1	NS
Dolosicoccus paucivorans	Transmitter - Control	Pre	8.85247e-20	0.000573216	22.7148	1.54435e-16	1	Transmitter	LMEM	1	NS
Catenibacterium mitsuokai	Transmitter - Control	Post	0	0.00017455	22.7465	0	1	Transmitter	LMEM	1	NS
Porphyromonas cangingivalis	Transmitter - Control	Pre	0	0.000532272	22.7148	0	1	Transmitter	LMEM	1	NS

## Sheet: BMT - adiv
contrast	Timepoint2	estimate	SE	df	t.ratio	p.value	alpha_metric	metadata_variable	padj	dir
Transmitter - Control	Pre	5.74825	6.59456	56	0.871665	0.387113	Observed	Transmitter	0.814689	NS
Transmitter - Control	Pre	0.17529	0.214964	56	0.815438	0.418277	Shannon	Transmitter	0.814689	NS
Transmitter - Control	Pre	0.0302073	0.057202	56	0.528082	0.599529	Simpson	Transmitter	0.814689	NS
Transmitter - Control	Post	0.0274891	0.053743	56	0.511493	0.611017	Simpson	Transmitter	0.814689	NS
Transmitter - Control	Post	0.0274018	0.201965	56	0.135676	0.892564	Shannon	Transmitter	0.892564	NS
Transmitter - Control	Post	-4.03704	6.19579	56	-0.651578	0.517339	Observed	Transmitter	0.814689	NS

[truncated: 2 more sheets: BMT - genus, BMT - species]
