# Supplementary material for: Maternal HIV infection and the milk microbiome
Source: Microbiome. 2024 Sep 28;12:182. doi: 10.1186/s40168-024-01843-8 (PMC11439335; doi:10.1186/s40168-024-01843-8)
Supplement: Supplementary file 13 — Supplementary Material 12: Table S8. Beta-binomial (‘corncob’) regression demonstrating no significant differences in genus-level abundances in any of the prior comparisons. [file 40168_2024_1843_MOESM12_ESM.xlsx]

## Sheet: corncob
Estimate	SE	t	p.value	Genus	padj	dir	Study
-1.32004	1.02857	-1.28337	0.20102	Gemella	0.97454	NS	GUMBO
0.374622	0.44086	0.849752	0.396598	Gardnerella	0.97454	NS	GUMBO
-0.736158	0.924907	-0.795926	0.427129	Sneathia	0.97454	NS	GUMBO
0.590304	0.773562	0.763099	0.446409	Haemophilus	0.97454	NS	GUMBO
0.330198	0.473727	0.69702	0.486694	Veillonella	0.97454	NS	GUMBO
-0.289532	0.422792	-0.684809	0.49435	Bifidobacterium	0.97454	NS	GUMBO
0.568223	0.913466	0.622051	0.5347	Ligilactobacillus	0.97454	NS	GUMBO
0.170202	0.428806	0.396922	0.691898	Escherichia/Shigella	0.97454	NS	GUMBO
0.508867	1.46846	0.346532	0.72935	Neisseria	0.97454	NS	GUMBO
-0.177953	0.536337	-0.331793	0.740434	Phocaeicola	0.97454	NS	GUMBO
0.201927	0.636704	0.317145	0.751503	Corynebacterium	0.97454	NS	GUMBO
-0.097191	0.472195	-0.205828	0.837159	Malacoplasma	0.97454	NS	GUMBO
-0.0487274	0.248234	-0.196296	0.844601	Streptococcus	0.97454	NS	GUMBO
0.040821	0.399798	0.102104	0.918788	Staphylococcus	0.97464	NS	GUMBO
-0.0342893	1.07711	-0.0318344	0.97464	Lactobacillus	0.97464	NS	GUMBO
-1.32004	1.02857	-1.28337	0.20102	Neisseria	0.97454	NS	PROMISE mART
0.374622	0.44086	0.849752	0.396598	Gemella	0.97454	NS	PROMISE mART
-0.736158	0.924907	-0.795926	0.427129	Lactobacillus	0.97454	NS	PROMISE mART
0.590304	0.773562	0.763099	0.446409	Kocuria	0.97454	NS	PROMISE mART
0.330198	0.473727	0.69702	0.486694	Bifidobacterium	0.97454	NS	PROMISE mART
-0.289532	0.422792	-0.684809	0.49435	Veillonella	0.97454	NS	PROMISE mART
0.568223	0.913466	0.622051	0.5347	Haemophilus	0.97454	NS	PROMISE mART
0.170202	0.428806	0.396922	0.691898	Rothia	0.97454	NS	PROMISE mART
0.508867	1.46846	0.346532	0.72935	Enhydrobacter	0.97454	NS	PROMISE mART
-0.177953	0.536337	-0.331793	0.740434	Prevotella	0.97454	NS	PROMISE mART
0.201927	0.636704	0.317145	0.751503	Granulicatella	0.97454	NS	PROMISE mART
-0.097191	0.472195	-0.205828	0.837159	Corynebacterium	0.97454	NS	PROMISE mART
-0.0487274	0.248234	-0.196296	0.844601	Streptococcus	0.97454	NS	PROMISE mART
0.040821	0.399798	0.102104	0.918788	Staphylococcus	0.97464	NS	PROMISE mART
-0.0342893	1.07711	-0.0318344	0.97464	Schaalia	0.97464	NS	PROMISE mART
0.599887	0.289091	2.07508	0.0391473	Staphylococcus	0.31713	NS	ZEBS
-0.534303	0.283182	-1.88678	0.0605129	Schaalia	0.31713	NS	ZEBS
-1.12778	0.639664	-1.76307	0.0792826	Veillonella	0.31713	NS	ZEBS
-0.435019	0.274637	-1.58398	0.114642	Streptococcus	0.343925	NS	ZEBS
-0.500783	0.415062	-1.20653	0.228916	Gemella	0.5494	NS	ZEBS
-0.527496	0.6939	-0.760191	0.447958	Neisseria	0.714268	NS	ZEBS
-0.663577	0.892112	-0.743828	0.457778	Bifidobacterium	0.714268	NS	ZEBS
-0.503868	0.767368	-0.656619	0.512115	Prevotella	0.714268	NS	ZEBS
0.603214	1.18981	0.506983	0.612677	Granulicatella	0.714268	NS	ZEBS
0.223381	0.472926	0.472337	0.637156	Lactobacillus	0.714268	NS	ZEBS
0.192999	0.431	0.447793	0.654745	Corynebacterium	0.714268	NS	ZEBS
0.132408	0.440093	0.300864	0.763803	Rothia	0.763803	NS	ZEBS
-1.11039	0.444198	-2.49977	0.0131856	Bifidobacterium	0.127129	NS	PROMISE transmission
1.63697	0.680145	2.40679	0.0169506	Neisseria	0.127129	NS	PROMISE transmission
1.11498	0.522403	2.13434	0.0339634	Lactobacillus	0.169817	NS	PROMISE transmission
-1.79755	0.924579	-1.94418	0.0531968	Prevotella	0.199488	NS	PROMISE transmission
0.811761	0.514562	1.57758	0.116154	Schaalia	0.307197	NS	PROMISE transmission
-0.433056	0.279576	-1.54898	0.122879	Staphylococcus	0.307197	NS	PROMISE transmission
0.396904	0.286312	1.38627	0.167122	Rothia	0.358118	NS	PROMISE transmission
0.284377	0.309563	0.918638	0.359329	Veillonella	0.622243	NS	PROMISE transmission
0.162073	0.181674	0.89211	0.373346	Streptococcus	0.622243	NS	PROMISE transmission
0.298517	0.411124	0.726099	0.468579	Enhydrobacter	0.702869	NS	PROMISE transmission
-0.250184	0.533451	-0.468992	0.639557	Haemophilus	0.864192	NS	PROMISE transmission
0.179039	0.530474	0.337508	0.736068	Kocuria	0.864192	NS	PROMISE transmission
-0.106113	0.33117	-0.320419	0.748966	Gemella	0.864192	NS	PROMISE transmission
0.0421284	0.402931	0.104555	0.916828	Granulicatella	0.97814	NS	PROMISE transmission
0.00735473	0.2681	0.0274327	0.97814	Corynebacterium	0.97814	NS	PROMISE transmission
